# Supplementary material for: Opportunistic Gulls Infected by Antibiotic‐Resistant Bacteria Show Contrasting Movement Behaviour
Source: Ecol Evol. 2025 Apr 15;15(4):e71257. doi: 10.1002/ece3.71257 (PMC11997618; doi:10.1002/ece3.71257)
Supplement: Supplementary file 1 — Data S1. [file ECE3-15-e71257-s001.csv]

device_id	UTC_datetime	UTC_date	UTC_time	Latitude	Longitude	Altitude_m	speed_km_h	acc_x	acc_y	acc_z	UTC_datetime2	site	test	ring_ID	dist	timediff	timediff_min	cluster	behavior	odba	elevation	period	segment_1	ID_loc	reclass	odba_norm	sampling_day	a
223271	15/07/2022 4:00	15/07/2022	4:00:01	41.386242	2.191435	55	0	11	-532	871	15/07/2022 4:00	barcelona	0	PBTP	16.40398954	907	15.11666667	2	Intensive search	71.9477751	-5.674196619	DAY	1	140	Urban	0.02744891	1	TRUE
223271	15/07/2022 4:14	15/07/2022	4:14:53	41.386997	2.191443	-17	0	141	-428	918	15/07/2022 4:14	barcelona	0	PBTP	83.91916174	892	14.86666667	2	Intensive search	212.7365373	-3.366093524	DAY	1	140	Urban	0.081240064	1	FALSE
223271	15/07/2022 4:29	15/07/2022	4:29:58	41.386387	2.190815	-17	1	-25	-733	824	15/07/2022 4:29	barcelona	0	PBTP	97.34304084	905	15.08333333	2	Intensive search	167.6637709	-0.956847927	DAY	1	140	Urban	0.064019115	1	FALSE
223271	15/07/2022 4:44	15/07/2022	4:44:55	41.38673	2.19151	-37	0	-50	-506	885	15/07/2022 4:44	barcelona	0	PBTP	86.19156137	897	14.95	1	Resting	31.06157727	1.49433421	DAY	1	140	Urban	0.011827522	1	TRUE
223271	15/07/2022 5:00	15/07/2022	5:00:23	41.386452	2.191502	-47	2	-23	-540	870	15/07/2022 5:00	barcelona	0	PBTP	30.91110702	928	15.46666667	1	Resting	84.30997848	4.087993169	DAY	1	140	Urban	0.032172136	1	TRUE
223271	15/07/2022 5:14	15/07/2022	5:14:53	41.386513	2.190822	2	2	-147	-384	933	15/07/2022 5:14	barcelona	0	PBTP	75.93715337	870	14.5	2	Intensive search	98.02435197	6.567899673	DAY	1	140	Urban	0.037411986	1	FALSE
223271	15/07/2022 5:29	15/07/2022	5:29:54	41.386246	2.191317	21	0	-2	-476	906	15/07/2022 5:29	barcelona	0	PBTP	62.54537103	901	15.01666667	2	Intensive search	72.67852815	9.181346388	DAY	1	140	Urban	0.027728109	1	TRUE
223271	15/07/2022 5:44	15/07/2022	5:44:53	41.386257	2.191173	0	1	-60	-364	955	15/07/2022 5:44	barcelona	0	PBTP	16.06318241	899	14.98333333	1	Resting	140.6558829	11.82885235	DAY	1	140	Urban	0.053700213	1	TRUE
223271	15/07/2022 6:00	15/07/2022	6:00:04	41.38628	2.191022	-6	0	-13	-581	843	15/07/2022 6:00	barcelona	0	PBTP	16.98860365	911	15.18333333	1	Resting	86.31972798	14.54783334	DAY	1	140	Urban	0.032940001	1	TRUE
223271	15/07/2022 6:14	15/07/2022	6:14:50	41.386356	2.191643	-19	1	-155	-730	923	15/07/2022 6:14	barcelona	0	PBTP	69.58612761	886	14.76666667	1	Resting	209.5484584	17.22322916	DAY	1	140	Urban	0.080021995	1	TRUE
223271	15/07/2022 6:30	15/07/2022	6:30:00	41.386589	2.191777	-41	0	136	-407	921	15/07/2022 6:30	barcelona	0	PBTP	29.87945181	910	15.16666667	1	Resting	191.9591606	19.99760494	DAY	1	140	Urban	0.073301653	1	TRUE
223271	15/07/2022 6:44	15/07/2022	6:44:52	41.3866	2.192098	19	0	-119	-489	880	15/07/2022 6:44	barcelona	0	PBTP	35.7245705	892	14.86666667	2	Intensive search	139.0235218	22.73935765	DAY	1	140	Urban	0.053076536	1	FALSE
223271	15/07/2022 7:00	15/07/2022	7:00:00	41.38628	2.191083	10	0	27	-490	895	15/07/2022 7:00	barcelona	0	PBTP	118.3646102	908	15.13333333	2	Intensive search	103.8038359	25.54746628	DAY	1	140	Urban	0.039620153	1	TRUE
223271	15/07/2022 7:14	15/07/2022	7:14:50	41.386524	2.191382	-44	0	176	0	913	15/07/2022 7:14	barcelona	0	PBTP	42.91230855	890	14.83333333	2	Intensive search	368.0386336	28.31451384	DAY	1	140	Urban	0.140576327	1	TRUE
223271	15/07/2022 7:29	15/07/2022	7:29:50	41.386261	2.19134	11	5	-20	-511	883	15/07/2022 7:29	barcelona	0	PBTP	29.60205521	900	15	1	Resting	182.1899152	31.12157927	DAY	1	140	Urban	0.069569118	1	TRUE
223271	15/07/2022 7:44	15/07/2022	7:44:50	41.3857	2.192087	88	2	-4	-542	863	15/07/2022 7:44	barcelona	0	PBTP	103.880231	900	15	1	Resting	187.6501768	33.9338325	DAY	1	161	Urban	0.07165532	1	FALSE
223271	15/07/2022 7:59	15/07/2022	7:59:49	41.385788	2.192107	88	0	5	-385	948	15/07/2022 7:59	barcelona	0	PBTP	10.03053479	899	14.98333333	1	Resting	28.88247866	36.74190998	DAY	1	161	Urban	0.010994954	1	FALSE
223271	15/07/2022 8:15	15/07/2022	8:15:02	41.38686	2.190928	14	1	5	-116	1014	15/07/2022 8:15	barcelona	0	PBTP	177.1798587	913	15.21666667	1	Resting	312.8353118	39.58639516	DAY	1	140	Urban	0.119484797	1	FALSE
223271	15/07/2022 8:30	15/07/2022	8:30:06	41.386463	2.190927	-78	1	-4	-564	851	15/07/2022 8:30	barcelona	0	PBTP	44.12470406	904	15.06666667	1	Resting	167.0400568	42.39101631	DAY	1	140	Urban	0.063780812	1	TRUE
223271	15/07/2022 8:44	15/07/2022	8:44:50	41.386597	2.19111	30	1	42	-519	899	15/07/2022 8:44	barcelona	0	PBTP	25.2213478	884	14.73333333	1	Resting	110.0548354	45.11409634	DAY	1	140	Urban	0.042008472	1	TRUE
223271	15/07/2022 8:59	15/07/2022	8:59:51	41.386543	2.191132	23	1	144	-325	969	15/07/2022 8:59	barcelona	0	PBTP	6.481485715	901	15.01666667	1	Resting	125.8949446	47.86084395	DAY	1	140	Urban	0.048060502	1	TRUE
223271	15/07/2022 9:14	15/07/2022	9:14:53	41.386024	2.19051	-40	0	31	-417	926	15/07/2022 9:14	barcelona	0	PBTP	90.07623518	902	15.03333333	1	Resting	18.72764262	50.57075653	DAY	1	140	Urban	0.007115097	1	FALSE
223271	15/07/2022 9:29	15/07/2022	9:29:51	41.38604	2.19108	-63	0	6	-391	945	15/07/2022 9:29	barcelona	0	PBTP	63.4239299	898	14.96666667	1	Resting	24.691353	53.21694507	DAY	1	140	Urban	0.009393651	1	TRUE
223271	15/07/2022 9:44	15/07/2022	9:44:53	41.386223	2.190978	-50	0	-78	-389	925	15/07/2022 9:44	barcelona	0	PBTP	23.28964403	902	15.03333333	1	Resting	93.59120728	55.80521224	DAY	1	140	Urban	0.035718215	1	TRUE
223271	15/07/2022 10:00	15/07/2022	10:00:03	41.38623	2.190923	-2	0	31	-488	904	15/07/2022 10:00	barcelona	0	PBTP	6.166722201	910	15.16666667	1	Resting	38.41465696	58.32495219	DAY	1	140	Urban	0.014636913	1	TRUE
223271	15/07/2022 10:15	15/07/2022	10:15:01	41.386669	2.191132	-18	0	68	-513	879	15/07/2022 10:15	barcelona	0	PBTP	54.04732285	898	14.96666667	1	Resting	56.58112099	60.69429847	DAY	1	140	Urban	0.021577773	1	TRUE
223271	15/07/2022 10:29	15/07/2022	10:29:51	41.386448	2.190787	-15	1	127	-464	943	15/07/2022 10:29	barcelona	0	PBTP	45.5613437	890	14.83333333	1	Resting	86.25691707	62.89417534	DAY	1	140	Urban	0.032916003	1	FALSE
223271	15/07/2022 10:44	15/07/2022	10:44:52	41.386581	2.190772	-12	0	-13	-483	905	15/07/2022 10:44	barcelona	0	PBTP	14.87613936	901	15.01666667	1	Resting	53.58810893	64.92761551	DAY	1	140	Urban	0.020434233	1	FALSE
223271	15/07/2022 10:59	15/07/2022	10:59:55	41.386692	2.190862	-51	1	-39	-442	918	15/07/2022 10:59	barcelona	0	PBTP	15.88746	903	15.05	1	Resting	56.67120843	66.71618203	DAY	1	140	Urban	0.021612193	1	FALSE
223271	15/07/2022 11:05	15/07/2022	11:05:44	41.386993	2.191108	-13	0	38	-460	916	15/07/2022 11:05	barcelona	0	PBTP	43.21890996	349	5.816666667	2	Intensive search	55.53200907	67.32700956	DAY	1	140	Urban	0.021176939	1	FALSE
223271	15/07/2022 11:09	15/07/2022	11:09:50	41.386528	2.191228	-13	0	12	-352	965	15/07/2022 11:09	barcelona	0	PBTP	53.37807275	246	4.1	2	Intensive search	75.82990422	67.72782738	DAY	1	140	Urban	0.028932155	1	TRUE
223271	15/07/2022 11:14	15/07/2022	11:14:55	41.386642	2.191102	0	1	-53	-476	907	15/07/2022 11:14	barcelona	0	PBTP	18.89309101	305	5.083333333	1	Resting	116.2563737	68.18691195	DAY	1	140	Urban	0.044377894	1	TRUE
223271	15/07/2022 11:19	15/07/2022	11:19:54	41.386593	2.190988	0	2	-84	-399	900	15/07/2022 11:19	barcelona	0	PBTP	13.79990406	299	4.983333333	2	Intensive search	148.9857334	68.59473084	DAY	1	140	Urban	0.056882798	1	TRUE
223271	15/07/2022 11:24	15/07/2022	11:24:56	41.386665	2.191072	-22	1	353	-61	1117	15/07/2022 11:24	barcelona	0	PBTP	12.30166101	302	5.033333333	2	Intensive search	399.2837193	68.96143208	DAY	1	140	Urban	0.152514135	1	TRUE
223271	15/07/2022 11:29	15/07/2022	11:29:59	41.38662	2.19106	-23	2	-72	-445	978	15/07/2022 11:29	barcelona	0	PBTP	5.176554099	303	5.05	1	Resting	224.0415377	69.28134642	DAY	1	140	Urban	0.085559365	1	TRUE
223271	15/07/2022 11:34	15/07/2022	11:34:55	41.386189	2.191043	-23	1	38	-411	936	15/07/2022 11:34	barcelona	0	PBTP	47.94079306	296	4.933333333	2	Intensive search	151.7240369	69.54553287	DAY	1	140	Urban	0.057929022	1	TRUE
223271	15/07/2022 11:39	15/07/2022	11:39:54	41.386841	2.191238	-23	4	54	-198	1005	15/07/2022 11:39	barcelona	0	PBTP	75.64268636	299	4.983333333	2	Intensive search	104.8695874	69.76052913	DAY	1	140	Urban	0.040027345	1	FALSE
223271	15/07/2022 11:44	15/07/2022	11:44:53	41.386681	2.191262	-22	1	68	-170	1010	15/07/2022 11:44	barcelona	0	PBTP	17.98243347	299	4.983333333	1	Resting	190.1223763	69.92350395	DAY	1	140	Urban	0.072599873	1	TRUE
223271	15/07/2022 11:49	15/07/2022	11:49:55	41.386253	2.19109	-22	1	-58	-474	899	15/07/2022 11:49	barcelona	0	PBTP	51.27281947	302	5.033333333	1	Resting	102.0130142	70.03345842	DAY	1	140	Urban	0.038935934	1	TRUE
223271	15/07/2022 11:54	15/07/2022	11:54:56	41.386425	2.191253	-22	0	1	-544	860	15/07/2022 11:54	barcelona	0	PBTP	26.34672824	301	5.016666667	1	Resting	146.127937	70.08664942	DAY	1	140	Urban	0.05579092	1	TRUE
223271	15/07/2022 11:59	15/07/2022	11:59:50	41.386597	2.191155	-22	1	-97	-329	932	15/07/2022 11:59	barcelona	0	PBTP	22.00616097	294	4.9	1	Resting	120.7873678	70.08434502	DAY	1	140	Urban	0.04610905	1	TRUE
223271	15/07/2022 12:04	15/07/2022	12:04:53	41.386482	2.1915	-22	1	33	-447	889	15/07/2022 12:04	barcelona	0	PBTP	40.44581606	303	5.05	2	Intensive search	50.37852173	70.02616523	DAY	1	140	Urban	0.019207946	1	TRUE
223271	15/07/2022 12:09	15/07/2022	12:09:52	41.386662	2.191213	-22	1	32	-406	939	15/07/2022 12:09	barcelona	0	PBTP	37.67299643	299	4.983333333	2	Intensive search	42.37410383	69.91319098	DAY	1	140	Urban	0.016149699	1	TRUE
223271	15/07/2022 12:24	15/07/2022	12:24:50	41.386223	2.191685	26	4	-11	-450	927	15/07/2022 12:24	barcelona	0	PBTP	71.67180134	898	14.96666667	1	Resting	31.03116069	69.25573701	DAY	1	140	Urban	0.011815901	1	TRUE
223271	15/07/2022 12:29	15/07/2022	12:29:55	41.386608	2.191737	25	3	-4	-516	881	15/07/2022 12:29	barcelona	0	PBTP	43.17991044	305	5.083333333	1	Resting	22.09491208	68.92885106	DAY	1	140	Urban	0.008401629	1	TRUE
223271	15/07/2022 12:34	15/07/2022	12:34:54	41.386578	2.191665	36	0	-9	-484	902	15/07/2022 12:34	barcelona	0	PBTP	8.67471329	299	4.983333333	1	Resting	47.98853176	68.56164808	DAY	1	140	Urban	0.018294803	1	TRUE
223271	15/07/2022 12:39	15/07/2022	12:39:58	41.386673	2.191632	36	1	-62	-520	891	15/07/2022 12:39	barcelona	0	PBTP	11.17854876	304	5.066666667	1	Resting	71.42748188	68.14279767	DAY	1	140	Urban	0.027250121	1	TRUE
223271	15/07/2022 12:44	15/07/2022	12:44:57	41.386707	2.191995	70	1	-19	-413	928	15/07/2022 12:44	barcelona	0	PBTP	40.55160841	299	4.983333333	2	Intensive search	102.5278731	67.68864435	DAY	1	140	Urban	0.039132646	1	FALSE
223271	15/07/2022 12:49	15/07/2022	12:49:52	41.386662	2.191582	70	0	68	-6	1019	15/07/2022 12:49	barcelona	0	PBTP	46.20794266	295	4.916666667	2	Intensive search	129.3234019	67.20251519	DAY	1	140	Urban	0.049370412	1	TRUE
223271	15/07/2022 12:54	15/07/2022	12:54:52	41.386555	2.191812	9	0	135	-8	1016	15/07/2022 12:54	barcelona	0	PBTP	28.21122218	300	5	2	Intensive search	36.20838789	66.67133851	DAY	1	140	Urban	0.013793964	1	TRUE
223271	15/07/2022 12:59	15/07/2022	12:59:53	41.386883	2.191617	66	0	163	0	1016	15/07/2022 12:59	barcelona	0	PBTP	42.41962673	301	5.016666667	2	Intensive search	64.62865042	66.10367505	DAY	1	140	Urban	0.024652492	1	FALSE
223271	15/07/2022 13:04	15/07/2022	13:04:57	41.386658	2.191643	46	1	63	-2	1025	15/07/2022 13:04	barcelona	0	PBTP	25.17426627	304	5.066666667	1	Resting	60.89529891	65.4980855	DAY	1	140	Urban	0.023226091	1	TRUE
223271	15/07/2022 13:09	15/07/2022	13:09:49	41.386391	2.191715	46	1	70	7	1019	15/07/2022 13:09	barcelona	0	PBTP	30.73727224	292	4.866666667	2	Intensive search	210.7285825	64.88781687	DAY	1	140	Urban	0.080472885	1	TRUE
223271	15/07/2022 13:14	15/07/2022	13:14:55	41.38673	2.19164	-2	0	-15	-566	844	15/07/2022 13:14	barcelona	0	PBTP	38.59054783	306	5.1	1	Resting	233.4318463	64.22014364	DAY	1	140	Urban	0.08914712	1	TRUE
223271	15/07/2022 13:20	15/07/2022	13:20:14	41.386749	2.191665	-2	0	50	-468	917	15/07/2022 13:20	barcelona	0	PBTP	3.491641669	319	5.316666667	2	Intensive search	95.84679729	63.49642123	DAY	1	140	Urban	0.036580008	1	TRUE
223271	15/07/2022 13:24	15/07/2022	13:24:52	41.386723	2.191623	-2	0	-166	-338	961	15/07/2022 13:24	barcelona	0	PBTP	5.493061045	278	4.633333333	1	Resting	127.8014439	62.84440929	DAY	1	140	Urban	0.048788918	1	TRUE
223271	15/07/2022 13:29	15/07/2022	13:29:51	41.386913	2.19098	1	1	14	-379	951	15/07/2022 13:29	barcelona	0	PBTP	74.57109752	299	4.983333333	2	Intensive search	90.85139804	62.1229084	DAY	1	140	Urban	0.034671416	1	FALSE
223271	15/07/2022 13:35	15/07/2022	13:35:08	41.386692	2.191467	-20	0	16	-148	1015	15/07/2022 13:35	barcelona	0	PBTP	59.47629475	317	5.283333333	1	Resting	112.4086357	61.33625293	DAY	1	140	Urban	0.042907788	1	TRUE
223271	15/07/2022 13:40	15/07/2022	13:40:02	41.386635	2.191335	-20	0	19	-141	1013	15/07/2022 13:40	barcelona	0	PBTP	15.9904012	294	4.9	1	Resting	114.6800389	60.58893816	DAY	1	140	Urban	0.043775623	1	TRUE
223271	15/07/2022 13:54	15/07/2022	13:54:58	41.386768	2.191455	10	0	3	-417	929	15/07/2022 13:54	barcelona	0	PBTP	19.91638505	896	14.93333333	1	Resting	128.2418594	58.21818163	DAY	1	140	Urban	0.048957187	1	TRUE
223271	15/07/2022 14:09	15/07/2022	14:09:52	41.387165	2.190503	258	0	37	-400	952	15/07/2022 14:09	barcelona	0	PBTP	114.7132406	894	14.9	2	Intensive search	53.84562131	55.73894222	DAY	1	140	Urban	0.020532621	1	FALSE
223271	15/07/2022 14:14	15/07/2022	14:14:55	41.386494	2.191332	20	0	70	-425	933	15/07/2022 14:14	barcelona	0	PBTP	118.5916536	303	5.05	2	Intensive search	55.82908469	54.87707716	DAY	1	140	Urban	0.021290443	1	TRUE
223271	15/07/2022 14:19	15/07/2022	14:19:53	41.386543	2.190902	20	0	49	-310	978	15/07/2022 14:19	barcelona	0	PBTP	48.13638712	298	4.966666667	2	Intensive search	82.61303268	54.02097061	DAY	1	140	Urban	0.031523784	1	FALSE
223271	15/07/2022 14:34	15/07/2022	14:34:58	41.386757	2.191563	57	0	-27	-416	932	15/07/2022 14:34	barcelona	0	PBTP	77.27227348	905	15.08333333	3	Travelling	166.1842517	51.3723042	DAY	1	140	Urban	0.063453835	1	TRUE
223271	15/07/2022 14:49	15/07/2022	14:49:49	41.387001	2.204167	62	36	-124	-50	977	15/07/2022 14:49	barcelona	0	PBTP	1402.158637	891	14.85	3	Travelling	289.7878763	48.69931733	DAY	1	515	Sea	0.110679065	1	FALSE
223271	15/07/2022 14:54	15/07/2022	14:54:51	41.384319	2.211938	65	14	-191	-397	1648	15/07/2022 14:54	barcelona	0	PBTP	914.2970598	302	5.033333333	4	Extensive search	551.4118997	47.7811606	DAY	1	515	Sea	0.210637741	1	FALSE
223271	15/07/2022 14:59	15/07/2022	14:59:51	41.38634367	2.191812333	67	0	228	-444	851	15/07/2022 14:59	barcelona	0	PBTP	2249.785903	300	5	1	Resting	281.6335164	46.88385707	DAY	1	140	Urban	0.107563529	1	TRUE
223271	15/07/2022 15:05	15/07/2022	15:05:05	41.386402	2.191732	66	1	176	-631	857	15/07/2022 15:05	barcelona	0	PBTP	11.03959337	314	5.233333333	2	Intensive search	224.1969713	45.92572592	DAY	1	140	Urban	0.085618752	1	TRUE
223271	15/07/2022 15:10	15/07/2022	15:10:00	41.38625833	2.191947	66	1	313	-343	1011	15/07/2022 15:10	barcelona	0	PBTP	28.75472576	295	4.916666667	1	Resting	182.7010284	45.02187562	DAY	1	161	Urban	0.069764399	1	TRUE
223271	15/07/2022 15:15	15/07/2022	15:15:10	41.38635633	2.191972333	65	0	168	-386	945	15/07/2022 15:15	barcelona	0	PBTP	11.25076392	310	5.166666667	1	Resting	62.48450138	44.06887611	DAY	1	161	Urban	0.023833277	1	TRUE
223271	15/07/2022 15:20	15/07/2022	15:20:30	41.386331	2.191817333	72	0	135	-375	953	15/07/2022 15:20	barcelona	0	PBTP	17.46849373	320	5.333333333	1	Resting	75.96684599	43.08214934	DAY	1	140	Urban	0.028984476	1	TRUE
223271	15/07/2022 15:25	15/07/2022	15:25:40	41.386452	2.191815	68	1	37	-252	994	15/07/2022 15:25	barcelona	0	PBTP	13.45104061	310	5.166666667	1	Resting	137.956959	42.12344583	DAY	1	140	Urban	0.052669035	1	TRUE
223271	15/07/2022 15:30	15/07/2022	15:30:49	41.386517	2.191461	49	1	273	-234	869	15/07/2022 15:30	barcelona	0	PBTP	40.03139984	309	5.15	1	Resting	150.3363892	41.16581555	DAY	1	140	Urban	0.057398843	1	TRUE
223271	15/07/2022 15:35	15/07/2022	15:35:58	41.386463	2.191437	48	1	232	-96	1004	15/07/2022 15:35	barcelona	0	PBTP	6.568698506	309	5.15	1	Resting	139.6670616	40.20597755	DAY	1	140	Urban	0.053322414	1	TRUE
223271	15/07/2022 15:41	15/07/2022	15:41:10	41.386532	2.191623	1	1	246	-330	952	15/07/2022 15:41	barcelona	0	PBTP	22.06378871	312	5.2	4	Extensive search	59.6722956	39.23494367	DAY	1	140	Urban	0.022758818	1	TRUE
223271	15/07/2022 15:45	15/07/2022	15:45:57	41.38627533	2.193340667	1	1	138	-430	921	15/07/2022 15:45	barcelona	0	PBTP	193.1677896	287	4.783333333	2	Intensive search	71.83451343	38.33931718	DAY	1	161	Urban	0.027405636	1	FALSE
223271	15/07/2022 15:51	15/07/2022	15:51:20	41.386292	2.191938	73	0	83	-425	926	15/07/2022 15:51	barcelona	0	PBTP	156.0244281	323	5.383333333	2	Intensive search	99.82200938	37.33263436	DAY	1	161	Urban	0.038098817	1	TRUE
223271	15/07/2022 15:56	15/07/2022	15:56:12	41.386139	2.192372	96	3	192	-366	931	15/07/2022 15:56	barcelona	0	PBTP	51.17990548	292	4.866666667	1	Resting	41.26672458	36.42045755	DAY	1	161	Urban	0.015726603	1	FALSE
223271	15/07/2022 16:01	15/07/2022	16:01:09	41.38612	2.192993	-15	1	239	-328	952	15/07/2022 16:01	barcelona	0	PBTP	69.10380995	297	4.95	4	Extensive search	92.69738191	35.49191379	DAY	1	161	Urban	0.035376711	1	FALSE
223271	15/07/2022 16:06	15/07/2022	16:06:20	41.386654	2.191165	-61	0	113	-281	986	15/07/2022 16:06	barcelona	0	PBTP	211.8072116	311	5.183333333	1	Resting	82.90737247	34.52102186	DAY	1	140	Urban	0.031636243	1	TRUE
223271	15/07/2022 16:11	15/07/2022	16:11:08	41.3867	2.190807	-61	0	83	-108	891	15/07/2022 16:11	barcelona	0	PBTP	40.14590312	288	4.8	4	Extensive search	94.0511154	33.62075054	DAY	1	140	Urban	0.035893932	1	FALSE
223271	15/07/2022 16:16	15/07/2022	16:16:09	41.385761	2.192835	-61	1	60	-31	1027	15/07/2022 16:16	barcelona	0	PBTP	248.5407812	301	5.016666667	2	Intensive search	152.4402526	32.67802195	DAY	1	112	Urban	0.058202666	1	FALSE
223271	15/07/2022 16:21	15/07/2022	16:21:13	41.386108	2.191817	55	1	114	-268	989	15/07/2022 16:21	barcelona	0	PBTP	119.6164736	304	5.066666667	2	Intensive search	45.6766449	31.72839592	DAY	1	161	Urban	0.017411501	1	TRUE
223271	15/07/2022 16:26	15/07/2022	16:26:06	41.386078	2.19185	55	1	141	-495	885	15/07/2022 16:26	barcelona	0	PBTP	4.958851869	293	4.883333333	2	Intensive search	141.7322527	30.81272489	DAY	1	161	Urban	0.054111461	1	TRUE
223271	15/07/2022 16:31	15/07/2022	16:31:19	41.386578	2.191872	27	0	52	-450	919	15/07/2022 16:31	barcelona	0	PBTP	55.6263108	313	5.216666667	2	Intensive search	81.60610169	29.83517342	DAY	1	140	Urban	0.031139066	1	TRUE
223271	15/07/2022 16:36	15/07/2022	16:36:31	41.386234	2.191463	48	0	172	-466	893	15/07/2022 16:36	barcelona	0	PBTP	59.42482645	312	5.2	2	Intensive search	14.46635579	28.8618175	DAY	1	140	Urban	0.005486987	1	TRUE
223271	15/07/2022 16:41	15/07/2022	16:41:06	41.386566	2.191612	48	1	258	-402	899	15/07/2022 16:41	barcelona	0	PBTP	40.45088609	275	4.583333333	1	Resting	97.59785822	28.00436811	DAY	1	140	Urban	0.037249036	1	TRUE
223271	15/07/2022 16:46	15/07/2022	16:46:13	41.386524	2.191107	-25	0	84	-449	913	15/07/2022 16:46	barcelona	0	PBTP	56.36292709	307	5.116666667	1	Resting	73.4458265	27.04868108	DAY	1	140	Urban	0.02802127	1	TRUE
223271	15/07/2022 16:51	15/07/2022	16:51:12	41.386364	2.190918	25	1	124	-445	901	15/07/2022 16:51	barcelona	0	PBTP	27.53465158	299	4.983333333	2	Intensive search	20.4161462	26.11890298	DAY	1	140	Urban	0.007760223	1	TRUE
223271	15/07/2022 16:56	15/07/2022	16:56:19	41.386532	2.191123	33	0	92	-469	903	15/07/2022 16:56	barcelona	0	PBTP	29.47135004	307	5.116666667	2	Intensive search	35.77699429	25.16543878	DAY	1	140	Urban	0.013629142	1	TRUE
223271	15/07/2022 17:01	15/07/2022	17:01:06	41.386173	2.19108	33	2	38	-427	941	15/07/2022 17:01	barcelona	0	PBTP	40.18666764	287	4.783333333	2	Intensive search	73.17877235	24.2756802	DAY	1	140	Urban	0.027919237	1	TRUE
223271	15/07/2022 17:06	15/07/2022	17:06:18	41.386574	2.191152	8	1	-62	-593	841	15/07/2022 17:06	barcelona	0	PBTP	45.28289807	312	5.2	1	Resting	198.324602	23.31023028	DAY	1	140	Urban	0.075733697	1	TRUE
223271	15/07/2022 17:11	15/07/2022	17:11:21	41.386726	2.19096	8	0	87	-423	947	15/07/2022 17:11	barcelona	0	PBTP	27.22983285	303	5.05	1	Resting	106.0406566	22.37474834	DAY	1	140	Urban	0.040474775	1	FALSE
223271	15/07/2022 17:16	15/07/2022	17:16:16	41.386848	2.190958	-3	1	33	-77	1024	15/07/2022 17:16	barcelona	0	PBTP	13.56151396	295	4.916666667	1	Resting	163.6295547	21.46583329	DAY	1	140	Urban	0.062477762	1	FALSE
223271	15/07/2022 17:21	15/07/2022	17:21:18	41.386757	2.190882	-3	1	122	-164	1007	15/07/2022 17:21	barcelona	0	PBTP	13.1815596	302	5.033333333	1	Resting	74.9548154	20.53757515	DAY	1	140	Urban	0.028597809	1	FALSE
223271	15/07/2022 17:26	15/07/2022	17:26:46	41.386593	2.191643	-3	0	53	-126	910	15/07/2022 17:26	barcelona	0	PBTP	86.58363726	328	5.466666667	2	Intensive search	114.8142436	19.5314811	DAY	1	140	Urban	0.043826899	1	TRUE
223271	15/07/2022 17:31	15/07/2022	17:31:18	41.386616	2.191012	-3	0	-20	-561	804	15/07/2022 17:31	barcelona	0	PBTP	70.2303386	272	4.533333333	1	Resting	229.3754853	18.70040557	DAY	1	140	Urban	0.087597306	1	TRUE
223271	15/07/2022 17:46	15/07/2022	17:46:11	41.386311	2.191133	18	0	97	-480	885	15/07/2022 17:46	barcelona	0	PBTP	36.47307564	893	14.88333333	1	Resting	73.43670951	15.9863144	DAY	1	140	Urban	0.028017787	1	TRUE
223271	15/07/2022 17:51	15/07/2022	17:51:06	41.386269	2.19149	22	14	-13	-552	851	15/07/2022 17:51	barcelona	0	PBTP	39.98124216	295	4.916666667	1	Resting	43.54746673	15.09543315	DAY	1	140	Urban	0.016598006	1	TRUE
223271	15/07/2022 18:06	15/07/2022	18:06:07	41.386074	2.191718	20	0	45	-502	894	15/07/2022 18:06	barcelona	0	PBTP	33.35925051	901	15.01666667	1	Resting	93.80891021	12.3955557	DAY	1	161	Urban	0.035801392	1	TRUE
223271	15/07/2022 18:21	15/07/2022	18:21:15	41.386242	2.191798	46	0	-18	-579	843	15/07/2022 18:21	barcelona	0	PBTP	20.6841216	908	15.13333333	1	Resting	87.65637671	9.709700654	DAY	1	140	Urban	0.033450694	1	TRUE
223271	15/07/2022 18:36	15/07/2022	18:36:07	41.38628	2.192093	6	1	32	-513	880	15/07/2022 18:36	barcelona	0	PBTP	33.08246688	892	14.86666667	2	Intensive search	105.1804989	7.109605046	DAY	1	161	Urban	0.040146135	1	FALSE
223271	15/07/2022 18:51	15/07/2022	18:51:10	41.386288	2.191555	0	30	-23	-195	999	15/07/2022 18:51	barcelona	0	PBTP	59.84635804	903	15.05	1	Resting	176.7951768	4.521903251	DAY	1	140	Urban	0.067507951	1	TRUE
223271	15/07/2022 19:06	15/07/2022	19:06:44	41.386513	2.19152	19	1	24	-411	856	15/07/2022 19:06	barcelona	0	PBTP	25.30880476	934	15.56666667	1	Resting	99.35654105	1.89711512	DAY	1	140	Urban	0.037920975	1	TRUE
223271	15/07/2022 19:21	15/07/2022	19:21:11	41.386379	2.191907	42	0	-74	-214	995	15/07/2022 19:21	barcelona	0	PBTP	45.54832491	867	14.45	2	Intensive search	180.3409183	-0.487152123	DAY	1	140	Urban	0.068862672	1	TRUE
223271	15/07/2022 19:36	15/07/2022	19:36:06	41.386307	2.191582	15	1	55	-526	870	15/07/2022 19:36	barcelona	0	PBTP	37.02373009	895	14.91666667	4	Extensive search	202.1845666	-2.889012646	DAY	1	140	Urban	0.077208473	1	TRUE
223271	15/07/2022 19:51	15/07/2022	19:51:08	41.36618	2.183563	172	46	-131	-286	710	15/07/2022 19:51	barcelona	0	PBTP	2408.274916	902	15.03333333	3	Travelling	171.6751138	-5.249595173	DAY	1	515	Sea	0.065551728	1	FALSE
223271	16/07/2022 4:06	16/07/2022	4:06:17	41.386517	2.191802	30	0	11	-156	1009	16/07/2022 4:06	barcelona	0	PBTP	35.34772414	912	15.2	1	Resting	255.5755139	-4.844516283	DAY	2	140	Urban	0.09760755	2	TRUE
223271	16/07/2022 4:21	16/07/2022	4:21:07	41.386108	2.191832	-10	1	-3	-514	877	16/07/2022 4:21	barcelona	0	PBTP	45.58057804	890	14.83333333	1	Resting	82.52938939	-2.510829426	DAY	2	161	Urban	0.031491827	2	TRUE
223271	16/07/2022 4:36	16/07/2022	4:36:22	41.385994	2.190183	88	0	6	-563	851	16/07/2022 4:36	barcelona	0	PBTP	183.8493114	915	15.25	1	Resting	85.97486836	-0.045649519	DAY	2	140	Urban	0.03280824	2	FALSE
223271	16/07/2022 4:51	16/07/2022	4:51:33	41.386497	2.191082	35	0	-38	-527	871	16/07/2022 4:51	barcelona	0	PBTP	114.5598727	911	15.18333333	1	Resting	16.9487639	2.471605783	DAY	2	140	Urban	0.006435441	2	TRUE
223271	16/07/2022 5:06	16/07/2022	5:06:24	41.386471	2.191087	47	0	-52	-606	817	16/07/2022 5:06	barcelona	0	PBTP	2.942796417	891	14.85	1	Resting	88.66365035	4.985760417	DAY	2	140	Urban	0.033835543	2	TRUE
223271	16/07/2022 5:21	16/07/2022	5:21:13	41.386536	2.19066	37	0	-15	-389	940	16/07/2022 5:21	barcelona	0	PBTP	48.03995673	889	14.81666667	1	Resting	150.1489643	7.540912569	DAY	2	140	Urban	0.057327234	2	FALSE
223271	16/07/2022 5:36	16/07/2022	5:36:12	41.386864	2.190767	-12	22	44	-505	880	16/07/2022 5:36	barcelona	0	PBTP	38.34901665	899	14.98333333	1	Resting	53.28702135	10.16784734	DAY	2	140	Urban	0.020319197	2	FALSE
223271	16/07/2022 5:51	16/07/2022	5:51:20	41.386398	2.190927	10	0	-14	-372	960	16/07/2022 5:51	barcelona	0	PBTP	54.76567443	908	15.13333333	1	Resting	72.52528864	12.8594083	DAY	2	140	Urban	0.02766956	2	TRUE
223271	16/07/2022 6:06	16/07/2022	6:06:22	41.3862	2.190615	73	1	-42	-439	919	16/07/2022 6:06	barcelona	0	PBTP	41.09216856	902	15.03333333	2	Intensive search	76.43123076	15.5666188	DAY	2	140	Urban	0.029161903	2	FALSE
223271	16/07/2022 6:21	16/07/2022	6:21:19	41.386402	2.190922	-4	0	-28	-536	865	16/07/2022 6:21	barcelona	0	PBTP	40.8661512	897	14.95	1	Resting	246.7327537	18.28819653	DAY	2	140	Urban	0.094228997	2	TRUE
223271	16/07/2022 6:36	16/07/2022	6:36:13	41.386986	2.19096	15	0	-110	-34	1017	16/07/2022 6:36	barcelona	0	PBTP	65.04614203	894	14.9	2	Intensive search	248.6813045	21.02485033	DAY	2	140	Urban	0.094973479	2	FALSE
223271	16/07/2022 6:51	16/07/2022	6:51:15	41.386063	2.1913	85	0	-116	-175	999	16/07/2022 6:51	barcelona	0	PBTP	109.3351571	902	15.03333333	2	Intensive search	112.4709365	23.80628577	DAY	2	140	Urban	0.042931592	2	TRUE
223271	16/07/2022 7:06	16/07/2022	7:06:10	41.386475	2.19094	-8	0	-48	-409	939	16/07/2022 7:06	barcelona	0	PBTP	60.82928675	895	14.91666667	1	Resting	104.441653	26.58175302	DAY	2	140	Urban	0.039863844	2	TRUE
223271	16/07/2022 7:21	16/07/2022	7:21:33	41.386707	2.191228	7	0	-78	-391	938	16/07/2022 7:21	barcelona	0	PBTP	41.12205518	923	15.38333333	1	Resting	30.84235503	29.45652634	DAY	2	140	Urban	0.011743764	2	TRUE
223271	16/07/2022 7:36	16/07/2022	7:36:19	41.386879	2.191407	16	1	-15	-485	899	16/07/2022 7:36	barcelona	0	PBTP	27.6015529	886	14.76666667	2	Intensive search	108.0752991	32.22291463	DAY	2	140	Urban	0.041252151	2	FALSE
223271	16/07/2022 7:51	16/07/2022	7:51:13	41.386673	2.191162	32	0	-97	-386	944	16/07/2022 7:51	barcelona	0	PBTP	35.59223696	894	14.9	1	Resting	70.06497565	35.01604339	DAY	2	140	Urban	0.026729549	2	TRUE
223271	16/07/2022 8:06	16/07/2022	8:06:34	41.386543	2.191142	-1	0	19	-149	939	16/07/2022 8:06	barcelona	0	PBTP	14.61908716	921	15.35	1	Resting	230.96013	37.8903907	DAY	2	140	Urban	0.088202751	2	TRUE
223271	16/07/2022 8:21	16/07/2022	8:21:23	41.386612	2.191395	34	1	44	-488	964	16/07/2022 8:21	barcelona	0	PBTP	29.16654893	889	14.81666667	1	Resting	119.8801025	40.65591737	DAY	2	140	Urban	0.045762411	2	TRUE
223271	16/07/2022 8:36	16/07/2022	8:36:45	41.387062	2.1917	31	1	-18	-514	879	16/07/2022 8:36	barcelona	0	PBTP	60.43477793	922	15.36666667	1	Resting	156.64744	43.5074305	DAY	2	140	Urban	0.059810106	2	FALSE
223271	16/07/2022 8:51	16/07/2022	8:51:18	41.386909	2.192307	18	1	235	-295	938	16/07/2022 8:51	barcelona	0	PBTP	69.62302566	873	14.55	1	Resting	225.3770899	46.18439147	DAY	2	140	Urban	0.086069639	2	FALSE
223271	16/07/2022 9:06	16/07/2022	9:06:12	41.38628	2.191373	-47	0	-87	-518	875	16/07/2022 9:06	barcelona	0	PBTP	125.2182117	894	14.9	1	Resting	133.7658299	48.89194014	DAY	2	140	Urban	0.05106773	2	TRUE
223271	16/07/2022 9:21	16/07/2022	9:21:16	41.386581	2.190928	-47	1	-13	-424	929	16/07/2022 9:21	barcelona	0	PBTP	59.74142442	904	15.06666667	1	Resting	124.1529007	51.5845512	DAY	2	140	Urban	0.047394919	2	FALSE
223271	16/07/2022 9:36	16/07/2022	9:36:19	41.386597	2.190557	-74	0	75	-674	718	16/07/2022 9:36	barcelona	0	PBTP	41.30326009	903	15.05	1	Resting	210.9288515	54.21419178	DAY	2	140	Urban	0.080549402	2	FALSE
223271	16/07/2022 9:51	16/07/2022	9:51:21	41.386795	2.190702	-54	1	-66	-468	838	16/07/2022 9:51	barcelona	0	PBTP	27.28372862	902	15.03333333	1	Resting	53.69366362	56.76280175	DAY	2	140	Urban	0.020474562	2	FALSE
223271	16/07/2022 10:06	16/07/2022	10:06:19	41.386806	2.190258	-47	0	-34	-421	866	16/07/2022 10:06	barcelona	0	PBTP	49.39961104	898	14.96666667	2	Intensive search	64.30568099	59.19877423	DAY	2	140	Urban	0.024529095	2	FALSE
223271	16/07/2022 10:21	16/07/2022	10:21:18	41.38689	2.190895	-14	0	-20	-502	892	16/07/2022 10:21	barcelona	0	PBTP	71.46363194	899	14.98333333	2	Intensive search	31.61478192	61.50751613	DAY	2	140	Urban	0.012038885	2	FALSE
223271	16/07/2022 10:36	16/07/2022	10:36:12	41.386803	2.190618	34	2	-5	-440	920	16/07/2022 10:36	barcelona	0	PBTP	32.29145803	894	14.9	1	Resting	50.41701967	63.6360784	DAY	2	140	Urban	0.019222655	2	FALSE
223271	16/07/2022 10:51	16/07/2022	10:51:20	41.386585	2.190747	30	0	-38	-458	908	16/07/2022 10:51	barcelona	0	PBTP	28.15927587	908	15.13333333	1	Resting	18.10264236	65.57995726	DAY	2	140	Urban	0.006876303	2	FALSE
223271	16/07/2022 11:06	16/07/2022	11:06:30	41.386383	2.190835	-4	1	-8	-510	882	16/07/2022 11:06	barcelona	0	PBTP	24.49211642	910	15.16666667	1	Resting	82.43519703	67.2481596	DAY	2	140	Urban	0.031455838	2	FALSE
223271	16/07/2022 11:21	16/07/2022	11:21:18	41.386486	2.191117	29	1	-59	-408	937	16/07/2022 11:21	barcelona	0	PBTP	33.38966532	888	14.8	1	Resting	36.61777093	68.54082033	DAY	2	140	Urban	0.013950377	2	TRUE
223271	16/07/2022 11:36	16/07/2022	11:36:35	41.386383	2.191163	7	0	-13	-453	918	16/07/2022 11:36	barcelona	0	PBTP	12.53925132	917	15.28333333	1	Resting	100.6544183	69.4597836	DAY	2	140	Urban	0.038416855	2	TRUE
223271	16/07/2022 11:51	16/07/2022	11:51:09	41.386505	2.191273	29	3	5	-225	1090	16/07/2022 11:51	barcelona	0	PBTP	18.26356301	874	14.56666667	1	Resting	178.2304958	69.88822586	DAY	2	140	Urban	0.068056343	2	TRUE
223271	16/07/2022 12:06	16/07/2022	12:06:09	41.386543	2.191075	-21	2	-1	-294	977	16/07/2022 12:06	barcelona	0	PBTP	22.42414155	900	15	1	Resting	92.96230323	69.84276852	DAY	2	140	Urban	0.035477929	2	TRUE
223271	16/07/2022 12:21	16/07/2022	12:21:26	41.386303	2.191	4	0	21	-445	918	16/07/2022 12:21	barcelona	0	PBTP	27.94876252	917	15.28333333	1	Resting	26.7981244	69.29261125	DAY	2	140	Urban	0.010198585	2	TRUE
223271	16/07/2022 12:36	16/07/2022	12:36:22	41.386402	2.191032	25	0	28	-660	771	16/07/2022 12:36	barcelona	0	PBTP	11.56468775	896	14.93333333	1	Resting	244.9565611	68.30060855	DAY	2	140	Urban	0.093550367	2	TRUE
223271	16/07/2022 12:51	16/07/2022	12:51:10	41.386532	2.191147	38	0	-35	-492	893	16/07/2022 12:51	barcelona	0	PBTP	19.29713799	888	14.8	1	Resting	46.21292541	66.9327391	DAY	2	140	Urban	0.017616397	2	TRUE
223271	16/07/2022 13:06	16/07/2022	13:06:46	41.385735	2.191215	-4	0	32	-262	993	16/07/2022 13:06	barcelona	0	PBTP	88.90485147	936	15.6	1	Resting	222.3816895	65.14871139	DAY	2	140	Urban	0.084925187	2	FALSE
223271	16/07/2022 13:21	16/07/2022	13:21:22	41.385723	2.191375	-57	0	-76	-422	936	16/07/2022 13:21	barcelona	0	PBTP	17.84611757	876	14.6	1	Resting	74.90923717	63.22253871	DAY	2	161	Urban	0.028580395	2	FALSE
223271	16/07/2022 13:36	16/07/2022	13:36:27	41.386322	2.191563	-12	0	-3	-514	895	16/07/2022 13:36	barcelona	0	PBTP	69.78246161	905	15.08333333	1	Resting	63.95398497	61.02807056	DAY	2	140	Urban	0.024394723	2	TRUE
223271	16/07/2022 13:51	16/07/2022	13:51:12	41.386047	2.192165	-87	2	-6	-485	896	16/07/2022 13:51	barcelona	0	PBTP	73.60445454	885	14.75	2	Intensive search	42.02202065	58.72553787	DAY	2	161	Urban	0.016015178	2	FALSE
223271	16/07/2022 14:06	16/07/2022	14:06:27	41.385902	2.190983	182	0	1	-437	917	16/07/2022 14:06	barcelona	0	PBTP	132.4535906	915	15.25	2	Intensive search	64.4985813	56.21968949	DAY	2	140	Urban	0.024602797	2	FALSE
223271	16/07/2022 14:21	16/07/2022	14:21:27	41.386082	2.191277	89	1	-28	-532	864	16/07/2022 14:21	barcelona	0	PBTP	38.33495561	900	15	4	Extensive search	190.8015828	53.65696793	DAY	2	140	Urban	0.072859377	2	TRUE
223271	16/07/2022 14:36	16/07/2022	14:36:09	41.399632	2.180245	206	38	-90	62	677	16/07/2022 14:36	barcelona	0	PBTP	1942.612727	882	14.7	4	Extensive search	399.5676521	51.07748	DAY	2	112	Urban	0.152622618	2	FALSE
223271	16/07/2022 14:51	16/07/2022	14:51:35	41.38644	2.19141	43	0	-11	-412	930	16/07/2022 14:51	barcelona	0	PBTP	1921.457936	926	15.43333333	1	Resting	137.6178513	48.30349541	DAY	2	140	Urban	0.052539472	2	TRUE
223271	16/07/2022 15:06	16/07/2022	15:06:21	41.386269	2.191265	72	0	139	-370	911	16/07/2022 15:06	barcelona	0	PBTP	24.92642015	886	14.76666667	2	Intensive search	117.2196033	45.61063528	DAY	2	140	Urban	0.044745915	2	TRUE
223271	16/07/2022 15:21	16/07/2022	15:21:10	41.38649	2.191968	45	1	59	-448	918	16/07/2022 15:21	barcelona	0	PBTP	81.95941661	889	14.81666667	2	Intensive search	29.50663998	42.87719743	DAY	2	140	Urban	0.011233428	2	TRUE
223271	16/07/2022 15:36	16/07/2022	15:36:07	41.386284	2.190995	93	18	-19	-471	907	16/07/2022 15:36	barcelona	0	PBTP	110.6186261	897	14.95	2	Intensive search	105.9000749	40.09826833	DAY	2	140	Urban	0.040421063	2	TRUE
223271	16/07/2022 15:51	16/07/2022	15:51:12	41.386253	2.19115	30	1	120	-410	944	16/07/2022 15:51	barcelona	0	PBTP	17.58100396	905	15.08333333	1	Resting	46.05780919	37.27883732	DAY	2	140	Urban	0.017557132	2	TRUE
223271	16/07/2022 16:06	16/07/2022	16:06:45	41.386345	2.191203	26	0	80	-429	919	16/07/2022 16:06	barcelona	0	PBTP	11.80290196	933	15.55	1	Resting	51.8465291	34.36375383	DAY	2	140	Urban	0.019768828	2	TRUE
223271	16/07/2022 16:21	16/07/2022	16:21:12	41.386478	2.191067	-27	0	64	-507	881	16/07/2022 16:21	barcelona	0	PBTP	21.15030206	867	14.45	1	Resting	164.6875886	31.65291527	DAY	2	140	Urban	0.062882005	2	TRUE
223271	16/07/2022 16:36	16/07/2022	16:36:35	41.386642	2.190733	-6	1	99	-174	1000	16/07/2022 16:36	barcelona	0	PBTP	41.3804749	923	15.38333333	1	Resting	224.1140588	28.7702737	DAY	2	140	Urban	0.085587073	2	FALSE
223271	16/07/2022 16:51	16/07/2022	16:51:35	41.386662	2.190995	5	0	-144	-89	1011	16/07/2022 16:51	barcelona	0	PBTP	29.22595058	900	15	1	Resting	351.5674647	25.96698735	DAY	2	140	Urban	0.134283189	2	FALSE
223271	16/07/2022 17:06	16/07/2022	17:06:37	41.38652	2.191853	59	0	-92	-766	674	16/07/2022 17:06	barcelona	0	PBTP	96.72842949	902	15.03333333	1	Resting	384.2870456	23.16948603	DAY	2	140	Urban	0.146784357	2	TRUE
223271	16/07/2022 17:21	16/07/2022	17:21:19	41.386623	2.191617	30	0	8	-574	824	16/07/2022 17:21	barcelona	0	PBTP	28.63715234	882	14.7	1	Resting	164.4889496	20.45113669	DAY	2	140	Urban	0.062806111	2	TRUE
223271	16/07/2022 17:36	16/07/2022	17:36:12	41.386662	2.19172	40	0	-2	-428	924	16/07/2022 17:36	barcelona	0	PBTP	12.24892816	893	14.88333333	2	Intensive search	35.31347414	17.71918978	DAY	2	140	Urban	0.013452044	2	TRUE
223271	16/07/2022 17:51	16/07/2022	17:51:10	41.38644	2.191247	-1	0	-11	-12	1024	16/07/2022 17:51	barcelona	0	PBTP	58.10879231	898	14.96666667	1	Resting	387.4049024	14.99737562	DAY	2	140	Urban	0.147975597	2	TRUE
223271	16/07/2022 18:06	16/07/2022	18:06:34	41.386387	2.191565	-95	1	28	-312	950	16/07/2022 18:06	barcelona	0	PBTP	35.85714129	924	15.4	1	Resting	247.000409	12.22700759	DAY	2	140	Urban	0.09433126	2	TRUE
223271	16/07/2022 18:21	16/07/2022	18:21:10	41.386478	2.192295	-134	1	-111	-963	1707	16/07/2022 18:21	barcelona	0	PBTP	81.82272177	876	14.6	1	Resting	706.5781686	9.633510424	DAY	2	161	Urban	0.269922108	2	FALSE
223271	16/07/2022 18:36	16/07/2022	18:36:07	41.385635	2.192413	-38	0	11	-400	946	16/07/2022 18:36	barcelona	0	PBTP	94.60992412	897	14.95	1	Resting	239.1447796	7.016019726	DAY	2	161	Urban	0.09132986	2	FALSE
223271	16/07/2022 18:51	16/07/2022	18:51:08	41.385597	2.192323	-44	0	-41	-398	939	16/07/2022 18:51	barcelona	0	PBTP	10.86487271	901	15.01666667	1	Resting	166.2347693	4.430918915	DAY	2	161	Urban	0.063473136	2	FALSE
223271	16/07/2022 19:06	16/07/2022	19:06:07	41.385098	2.192752	-60	1	-5	-481	923	16/07/2022 19:06	barcelona	0	PBTP	73.16269474	899	14.98333333	2	Intensive search	49.16552474	1.899770622	DAY	2	161	Urban	0.018744497	2	FALSE
223271	16/07/2022 19:21	16/07/2022	19:21:07	41.386902	2.191568	-31	0	26	-314	969	16/07/2022 19:21	barcelona	0	PBTP	239.8857811	900	15	2	Intensive search	64.89472547	-0.577708527	DAY	2	140	Urban	0.024754151	2	FALSE
223271	16/07/2022 19:36	16/07/2022	19:36:18	41.386688	2.191408	-38	0	23	-510	884	16/07/2022 19:36	barcelona	0	PBTP	29.70576124	911	15.18333333	2	Intensive search	313.4602223	-3.025734253	DAY	2	140	Urban	0.119723557	2	TRUE
223271	16/07/2022 19:51	16/07/2022	19:51:15	41.387241	2.191912	-11	18	-192	353	1245	16/07/2022 19:51	barcelona	0	PBTP	83.18789028	897	14.95	4	Extensive search	573.1019688	-5.369473716	DAY	2	140	Urban	0.218924864	2	FALSE
223271	17/07/2022 4:06	17/07/2022	4:06:12	41.386295	2.191567	-62	2	-19	-19	1023	17/07/2022 4:06	barcelona	0	PBTP	37.49510062	904	15.06666667	1	Resting	146.9624597	-4.995751832	DAY	3	140	Urban	0.056109766	3	TRUE
223271	17/07/2022 4:21	17/07/2022	4:21:12	41.386135	2.191703	-67	0	-3	-53	1025	17/07/2022 4:21	barcelona	0	PBTP	23.34654763	900	15	1	Resting	163.9850981	-2.633084981	DAY	3	140	Urban	0.062613605	3	TRUE
223271	17/07/2022 4:36	17/07/2022	4:36:07	41.385925	2.191948	-108	0	-10	-386	941	17/07/2022 4:36	barcelona	0	PBTP	35.87983654	895	14.91666667	2	Intensive search	114.9462367	-0.218504146	DAY	3	161	Urban	0.04387733	3	FALSE
223271	17/07/2022 4:51	17/07/2022	4:51:31	41.387119	2.190648	6	0	-43	-357	972	17/07/2022 4:51	barcelona	0	PBTP	196.2616993	924	15.4	1	Resting	31.6652299	2.335382863	DAY	3	140	Urban	0.01205816	3	FALSE
223271	17/07/2022 5:06	17/07/2022	5:06:33	41.386463	2.190582	58	0	-57	-402	936	17/07/2022 5:06	barcelona	0	PBTP	73.27975649	902	15.03333333	1	Resting	15.65660558	4.882661138	DAY	3	140	Urban	0.005941746	3	FALSE
223271	17/07/2022 5:21	17/07/2022	5:21:40	41.38689	2.191373	39	0	-80	-368	935	17/07/2022 5:21	barcelona	0	PBTP	99.96414408	907	15.11666667	2	Intensive search	54.71344665	7.493536221	DAY	3	140	Urban	0.020864191	3	FALSE
223271	17/07/2022 5:36	17/07/2022	5:36:20	41.386429	2.19103	10	0	-45	-571	840	17/07/2022 5:36	barcelona	0	PBTP	63.88102759	880	14.66666667	2	Intensive search	147.9285284	10.06703547	DAY	3	140	Urban	0.056478872	3	TRUE
223271	17/07/2022 5:51	17/07/2022	5:51:37	41.386513	2.191265	17	0	-30	-356	961	17/07/2022 5:51	barcelona	0	PBTP	27.75551792	917	15.28333333	2	Intensive search	121.1804538	12.78781679	DAY	3	140	Urban	0.046259237	3	TRUE
223271	17/07/2022 6:06	17/07/2022	6:06:07	41.386555	2.190753	16	0	-36	-355	945	17/07/2022 6:06	barcelona	0	PBTP	57.13887277	870	14.5	1	Resting	129.642872	15.40048076	DAY	3	140	Urban	0.049492472	3	FALSE
223271	17/07/2022 6:21	17/07/2022	6:21:10	41.386795	2.190928	-1	0	153	-449	881	17/07/2022 6:21	barcelona	0	PBTP	33.02144439	903	15.05	1	Resting	110.2184648	18.14121864	DAY	3	140	Urban	0.04207099	3	FALSE
223271	17/07/2022 6:36	17/07/2022	6:36:12	41.386379	2.190923	-15	0	-1	-450	925	17/07/2022 6:36	barcelona	0	PBTP	46.23966334	902	15.03333333	1	Resting	115.4896072	20.90322195	DAY	3	140	Urban	0.044084935	3	TRUE
223271	17/07/2022 7:36	17/07/2022	7:36:18	41.386463	2.191395	41	0	-9	-399	936	17/07/2022 7:36	barcelona	0	PBTP	53.32250867	3606	60.1	1	Resting	159.0619307	32.10388814	DAY	3	140	Urban	0.06073261	3	TRUE
223271	17/07/2022 8:36	17/07/2022	8:36:19	41.386642	2.19124	54	0	67	-133	1015	17/07/2022 8:36	barcelona	0	PBTP	26.3254492	3601	60.01666667	1	Resting	126.0972661	43.30880192	DAY	3	140	Urban	0.048137803	3	TRUE
223271	17/07/2022 9:36	17/07/2022	9:36:42	41.386375	2.191002	-2	1	-189	35	1242	17/07/2022 9:36	barcelona	0	PBTP	39.76691085	3623	60.38333333	1	Resting	354.6795234	54.15246379	DAY	3	140	Urban	0.135472213	3	TRUE
223271	17/07/2022 10:36	17/07/2022	10:36:15	41.386765	2.190958	-7	0	-82	-418	919	17/07/2022 10:36	barcelona	0	PBTP	43.62194389	3573	59.55	1	Resting	110.1073278	63.49482436	DAY	3	140	Urban	0.042028528	3	FALSE
223271	17/07/2022 11:36	17/07/2022	11:36:13	41.386726	2.191407	64	0	25	-555	855	17/07/2022 11:36	barcelona	0	PBTP	50.12837393	3598	59.96666667	2	Intensive search	130.9145247	69.27392646	DAY	3	140	Urban	0.049978332	3	TRUE
223271	17/07/2022 12:36	17/07/2022	12:36:52	41.386715	2.191165	-3	0	-25	-591	838	17/07/2022 12:36	barcelona	0	PBTP	26.94451756	3639	60.65	1	Resting	31.33652808	68.10890603	DAY	3	140	Urban	0.011932573	3	TRUE
223271	17/07/2022 13:36	17/07/2022	13:36:19	41.386406	2.1912	-15	0	-64	-604	746	17/07/2022 13:36	barcelona	0	PBTP	34.56372827	3567	59.45	1	Resting	86.57766057	60.93285381	DAY	3	140	Urban	0.033038549	3	TRUE
223271	17/07/2022 14:36	17/07/2022	14:36:20	41.386959	2.190375	3	0	-54	-436	921	17/07/2022 14:36	barcelona	0	PBTP	110.4442556	3601	60.01666667	2	Intensive search	103.347324	50.94764902	DAY	3	140	Urban	0.039445734	3	FALSE
223271	17/07/2022 15:36	17/07/2022	15:36:35	41.38665	2.190933	36	0	-33	-412	934	17/07/2022 15:36	barcelona	0	PBTP	70.93286952	3615	60.25	1	Resting	26.50733308	39.92568831	DAY	3	140	Urban	0.010087483	3	FALSE
223271	17/07/2022 16:36	17/07/2022	16:36:26	41.386753	2.1921585	91	1	-22	-503	888	17/07/2022 16:36	barcelona	0	PBTP	136.7877248	3591	59.85	1	Resting	154.2737266	28.71227921	DAY	3	140	Urban	0.058903181	3	FALSE
223271	17/07/2022 16:41	17/07/2022	16:41:38	41.38588	2.192302	84	0	-95	-100	1041	17/07/2022 16:41	barcelona	0	PBTP	98.3334949	312	5.2	1	Resting	283.8165041	27.73897725	DAY	3	161	Urban	0.108397583	3	FALSE
223271	17/07/2022 16:56	17/07/2022	16:56:39	41.386097	2.191818	11	0	11	-439	920	17/07/2022 16:56	barcelona	0	PBTP	58.98939396	901	15.01666667	1	Resting	77.18684321	24.93595829	DAY	3	161	Urban	0.0294506	3	TRUE
223271	17/07/2022 17:56	17/07/2022	17:56:39	41.386639	2.191012	-17	0	-76	-581	833	17/07/2022 17:56	barcelona	0	PBTP	108.0081579	3600	60	1	Resting	186.6998663	13.91505454	DAY	3	140	Urban	0.071292235	3	TRUE
223271	17/07/2022 18:57	17/07/2022	18:57:05	41.38657	2.190983	-1	0	-30	-445	918	17/07/2022 18:57	barcelona	0	PBTP	8.319728659	3626	60.43333333	1	Resting	67.76822176	3.318596368	DAY	3	140	Urban	0.025852028	3	TRUE
223271	18/07/2022 4:01	18/07/2022	4:01:42	41.374866	2.213333	27	0	-57	13	1088	18/07/2022 4:01	barcelona	0	PBTP	2473.540712	900	15	4	Extensive search	209.7940046	-5.825890962	DAY	4	515	Sea	0.080115811	4	FALSE
223271	18/07/2022 4:16	18/07/2022	4:16:44	41.376762	2.213685	-7	1	-187	-381	684	18/07/2022 4:16	barcelona	0	PBTP	214.3339095	902	15.03333333	4	Extensive search	308.8968677	-3.474065418	DAY	4	515	Sea	0.117980036	4	FALSE
223271	18/07/2022 4:31	18/07/2022	4:31:43	41.386189	2.191607	27	0	75	-458	867	18/07/2022 4:31	barcelona	0	PBTP	2669.837136	899	14.98333333	1	Resting	153.3858055	-1.073806511	DAY	4	140	Urban	0.058563933	4	TRUE
223271	18/07/2022 5:31	18/07/2022	5:31:54	41.386581	2.191552	-6	0	-27	-291	1044	18/07/2022 5:31	barcelona	0	PBTP	43.99619557	3611	60.18333333	1	Resting	223.1551311	9.158010932	DAY	4	140	Urban	0.085220696	4	TRUE
223271	18/07/2022 6:32	18/07/2022	6:32:34	41.386513	2.190878	9	1	-46	-552	843	18/07/2022 6:32	barcelona	0	PBTP	75.34654494	3640	60.66666667	1	Resting	62.30650336	20.11277339	DAY	4	140	Urban	0.02376527	4	FALSE
223271	18/07/2022 7:32	18/07/2022	7:32:00	41.38612	2.191523	110	0	-10	-497	894	18/07/2022 7:32	barcelona	0	PBTP	83.99230116	3566	59.43333333	2	Intensive search	24.57232537	31.17995721	DAY	4	140	Urban	0.009348174	4	TRUE
223271	18/07/2022 8:32	18/07/2022	8:32:02	41.386467	2.19116	41	0	-5	-464	906	18/07/2022 8:32	barcelona	0	PBTP	55.83537891	3602	60.03333333	1	Resting	8.098977226	42.39618143	DAY	4	140	Urban	0.003054203	4	TRUE
223271	18/07/2022 9:32	18/07/2022	9:32:08	41.386436	2.190985	0	0	-22	-498	894	18/07/2022 9:32	barcelona	0	PBTP	19.76720064	3606	60.1	1	Resting	141.1806664	53.23360296	DAY	4	140	Urban	0.053900717	4	TRUE
223271	18/07/2022 10:31	18/07/2022	10:31:53	41.386707	2.191368	-12	1	25	-108	1022	18/07/2022 10:31	barcelona	0	PBTP	52.17244613	3585	59.75	1	Resting	202.3857921	62.74275559	DAY	4	140	Urban	0.077285356	4	TRUE
223271	18/07/2022 11:32	18/07/2022	11:32:04	41.3868065	2.192395	160	1	222	-333	949	18/07/2022 11:32	barcelona	0	PBTP	114.7634922	3611	60.18333333	1	Resting	174.3565841	68.89385233	DAY	4	161	Urban	0.066576238	4	FALSE
223271	18/07/2022 11:37	18/07/2022	11:37:28	41.386456	2.190993	-2	0	197	-269	973	18/07/2022 11:37	barcelona	0	PBTP	160.7316167	324	5.4	1	Resting	149.4006368	69.15484062	DAY	4	140	Urban	0.05704132	4	TRUE
223271	18/07/2022 12:37	18/07/2022	12:37:14	41.386921	2.190733	-24	3	-181	-209	977	18/07/2022 12:37	barcelona	0	PBTP	59.2230734	3586	59.76666667	2	Intensive search	191.7513129	67.92185028	DAY	4	140	Urban	0.073222241	4	FALSE
223271	18/07/2022 13:37	18/07/2022	13:37:24	41.386509	2.191877	-105	0	-93	-412	933	18/07/2022 13:37	barcelona	0	PBTP	135.2317871	3610	60.16666667	4	Extensive search	117.0496183	60.6473676	DAY	4	140	Urban	0.044680968	4	TRUE
223271	18/07/2022 14:37	18/07/2022	14:37:23	41.3255425	2.1123795	43	1	-77	-42	965	18/07/2022 14:37	barcelona	0	PBTP	11140.14845	3599	59.98333333	2	Intensive search	462.8717669	50.73663716	DAY	4	511	Waterbodies	0.176809217	4	FALSE
223271	18/07/2022 14:42	18/07/2022	14:42:31	41.32618	2.11266	0	0	7	-1271	34	18/07/2022 14:42	barcelona	0	PBTP	77.42295834	308	5.133333333	1	Resting	1007.228578	49.82064421	DAY	4	511	Waterbodies	0.384791593	4	FALSE
223271	18/07/2022 14:47	18/07/2022	14:47:32	41.326149	2.112713	21	2	114	-10	1026	18/07/2022 14:47	barcelona	0	PBTP	6.828148361	301	5.016666667	4	Extensive search	617.2081631	48.91995528	DAY	4	511	Waterbodies	0.235776515	4	FALSE
223271	18/07/2022 14:52	18/07/2022	14:52:31	41.328335	2.118527	-56	0	8	-531	897	18/07/2022 14:52	barcelona	0	PBTP	690.8100968	299	4.983333333	2	Intensive search	141.5551648	48.01524603	DAY	4	130	Urban	0.054043801	4	FALSE
223271	18/07/2022 14:57	18/07/2022	14:57:32	41.328121	2.118013	-28	1	67	-694	782	18/07/2022 14:57	barcelona	0	PBTP	61.92113708	301	5.016666667	1	Resting	208.1212944	47.10494919	DAY	4	130	Urban	0.079476719	4	FALSE
223271	18/07/2022 15:02	18/07/2022	15:02:31	41.328091	2.11798	-62	0	209	-418	904	18/07/2022 15:02	barcelona	0	PBTP	4.958960591	299	4.983333333	1	Resting	116.277278	46.19597455	DAY	4	130	Urban	0.04438588	4	FALSE
223271	18/07/2022 15:07	18/07/2022	15:07:32	41.327792	2.118034333	-62	0	182	-501	862	18/07/2022 15:07	barcelona	0	PBTP	33.77893646	301	5.016666667	1	Resting	59.19065945	45.27696513	DAY	4	130	Urban	0.022574799	4	FALSE
223271	18/07/2022 15:12	18/07/2022	15:12:43	41.327862	2.117956333	-62	0	124	-602	813	18/07/2022 15:12	barcelona	0	PBTP	11.6534743	311	5.183333333	1	Resting	78.57175101	44.32369157	DAY	4	130	Urban	0.029979732	4	FALSE
223271	18/07/2022 15:17	18/07/2022	15:17:54	41.327888	2.118081333	-62	1	-24	-526	871	18/07/2022 15:17	barcelona	0	PBTP	14.20045747	311	5.183333333	2	Intensive search	105.7229877	43.36686853	DAY	4	130	Urban	0.040353403	4	FALSE
223271	18/07/2022 15:23	18/07/2022	15:23:06	41.32783	2.117968333	-62	4	65	-428	930	18/07/2022 15:23	barcelona	0	PBTP	14.1254803	312	5.2	2	Intensive search	65.6450433	42.40411223	DAY	4	130	Urban	0.025040825	4	FALSE
223271	18/07/2022 15:28	18/07/2022	15:28:15	41.32800667	2.118025	-62	3	-71	-263	984	18/07/2022 15:28	barcelona	0	PBTP	20.62328635	309	5.15	1	Resting	142.1876518	41.44779643	DAY	4	130	Urban	0.054285455	4	FALSE
223271	18/07/2022 15:33	18/07/2022	15:33:28	41.32808567	2.118005667	-62	0	200	-356	946	18/07/2022 15:33	barcelona	0	PBTP	9.040347445	313	5.216666667	3	Travelling	312.5909599	40.47681747	DAY	4	130	Urban	0.119391438	4	FALSE
223271	18/07/2022 15:38	18/07/2022	15:38:38	41.33037033	2.118147667	109	22	-38	-253	1345	18/07/2022 15:38	barcelona	0	PBTP	254.4321088	310	5.166666667	3	Travelling	68.13177349	39.51276296	DAY	4	130	Urban	0.02599093	4	FALSE
223271	18/07/2022 15:43	18/07/2022	15:43:47	41.34634167	2.149462667	111	39	-18	-296	1691	18/07/2022 15:43	barcelona	0	PBTP	3909.346074	309	5.15	3	Travelling	377.0616484	38.52561416	DAY	4	162	Port	0.14402375	4	FALSE
223271	18/07/2022 15:48	18/07/2022	15:48:56	41.35746133	2.159187667	164	38	-48	-103	1117	18/07/2022 15:48	barcelona	0	PBTP	1642.417079	309	5.15	3	Travelling	184.5723564	37.5540141	DAY	4	330	Forest	0.070479377	4	FALSE
223271	18/07/2022 15:54	18/07/2022	15:54:06	41.37836967	2.178666667	171	49	-41	-170	919	18/07/2022 15:54	barcelona	0	PBTP	3177.188117	310	5.166666667	3	Travelling	191.752527	36.57056559	DAY	4	111	Urban	0.073222705	4	FALSE
223271	18/07/2022 15:59	18/07/2022	15:59:15	41.385731	2.192504	19	0	121	-417	924	18/07/2022 15:59	barcelona	0	PBTP	1743.034422	309	5.15	4	Extensive search	174.3793532	35.59479029	DAY	4	161	Urban	0.066584937	4	FALSE
223271	18/07/2022 16:04	18/07/2022	16:04:24	41.386227	2.191252	19	1	-85	-539	779	18/07/2022 16:04	barcelona	0	PBTP	149.7702632	309	5.15	1	Resting	255.3011177	34.63008022	DAY	4	140	Urban	0.097502711	4	TRUE
223271	18/07/2022 17:05	18/07/2022	17:05:05	41.386604	2.190757	25	1	-29	-163	993	18/07/2022 17:05	barcelona	0	PBTP	69.18832885	3641	60.68333333	1	Resting	144.5645337	23.27601953	DAY	4	140	Urban	0.055193591	4	FALSE
223271	18/07/2022 18:04	18/07/2022	18:04:44	41.386726	2.190908	-16	0	-7	-93	1021	18/07/2022 18:04	barcelona	0	PBTP	21.58571319	3579	59.65	1	Resting	142.1434501	12.36302542	DAY	4	140	Urban	0.054268567	4	FALSE
223271	18/07/2022 19:04	18/07/2022	19:04:45	41.386135	2.19158	16	0	-62	-56	1024	18/07/2022 19:04	barcelona	0	PBTP	99.50586391	3601	60.01666667	4	Extensive search	165.6111126	1.915834765	DAY	4	140	Urban	0.063234856	4	TRUE
223271	19/07/2022 4:03	19/07/2022	4:03:52	41.376404	2.212045	45	47	-292	-360	814	19/07/2022 4:03	barcelona	0	PBTP	7646.382411	897	14.95	4	Extensive search	284.6073039	-5.636080876	DAY	5	515	Sea	0.108699724	5	FALSE
223271	19/07/2022 4:18	19/07/2022	4:18:54	41.386345	2.191227	23	0	80	-563	847	19/07/2022 4:18	barcelona	0	PBTP	2565.609621	902	15.03333333	1	Resting	186.2307716	-3.280611673	DAY	5	140	Urban	0.071113008	5	TRUE
223271	19/07/2022 5:19	19/07/2022	5:19:26	41.38673	2.191322	73	1	-31	-465	909	19/07/2022 5:19	barcelona	0	PBTP	44.07612351	3632	60.53333333	1	Resting	57.18182885	6.844297661	DAY	5	140	Urban	0.021807286	5	TRUE
223271	19/07/2022 6:18	19/07/2022	6:18:58	41.385752	2.19267	43	0	43	-467	908	19/07/2022 6:18	barcelona	0	PBTP	185.1905874	3572	59.53333333	2	Intensive search	72.77917237	17.49376647	DAY	5	161	Urban	0.027766562	5	FALSE
223271	19/07/2022 6:24	19/07/2022	6:24:05	41.385857	2.19265	46	1	-25	-539	840	19/07/2022 6:24	barcelona	0	PBTP	11.88033441	307	5.116666667	2	Intensive search	121.3455635	18.43108599	DAY	5	161	Urban	0.04632232	5	FALSE
223271	19/07/2022 6:39	19/07/2022	6:39:08	41.385807	2.19267	9	0	-55	-79	1022	19/07/2022 6:39	barcelona	0	PBTP	5.985939436	903	15.05	1	Resting	307.7889841	21.20304632	DAY	5	161	Urban	0.117556747	5	FALSE
223271	19/07/2022 6:44	19/07/2022	6:44:06	41.385818	2.192882	9	0	-55	-462	902	19/07/2022 6:44	barcelona	0	PBTP	23.61165051	298	4.966666667	1	Resting	148.9277937	22.12235344	DAY	5	112	Urban	0.056860661	5	FALSE
223271	19/07/2022 6:59	19/07/2022	6:59:07	41.385918	2.19285	-18	1	-57	-355	962	19/07/2022 6:59	barcelona	0	PBTP	11.67047497	901	15.01666667	1	Resting	58.02434215	24.91232037	DAY	5	161	Urban	0.022129185	5	FALSE
223271	19/07/2022 7:14	19/07/2022	7:14:06	41.385933	2.192805	5	0	-106	-348	963	19/07/2022 7:14	barcelona	0	PBTP	5.275540698	899	14.98333333	1	Resting	39.17735665	27.70903905	DAY	5	161	Urban	0.014928318	5	FALSE
223271	19/07/2022 7:29	19/07/2022	7:29:07	41.385906	2.191802	29	0	-130	-412	922	19/07/2022 7:29	barcelona	0	PBTP	111.6003388	901	15.01666667	2	Intensive search	89.02153959	30.51970261	DAY	5	161	Urban	0.033972282	5	FALSE
223271	19/07/2022 8:29	19/07/2022	8:29:10	41.385851	2.1928685	122	0	-103	-192	997	19/07/2022 8:29	barcelona	0	PBTP	118.7802597	3603	60.05	1	Resting	179.0796408	41.74431667	DAY	5	161	Urban	0.068380776	5	FALSE
223271	19/07/2022 8:34	19/07/2022	8:34:18	41.385918	2.193092	235	7	-93	-174	998	19/07/2022 8:34	barcelona	0	PBTP	25.95047654	308	5.133333333	4	Extensive search	232.2869538	42.69448389	DAY	5	112	Urban	0.088709691	5	FALSE
223271	19/07/2022 8:39	19/07/2022	8:39:46	41.386581	2.191702	239	2	22	-733	727	19/07/2022 8:39	barcelona	0	PBTP	171.2677702	328	5.466666667	2	Intensive search	376.318445	43.70191564	DAY	5	140	Urban	0.143739794	5	TRUE
223271	19/07/2022 9:39	19/07/2022	9:39:40	41.38596525	2.19213075	14	0	29	-401	936	19/07/2022 9:39	barcelona	0	PBTP	83.41379687	3594	59.9	1	Resting	25.15421548	54.39559999	DAY	5	161	Urban	0.009570497	5	FALSE
223271	19/07/2022 9:44	19/07/2022	9:44:50	41.38596567	2.192096667	9	2	51	-404	937	19/07/2022 9:44	barcelona	0	PBTP	3.7912461	310	5.166666667	1	Resting	6.713038105	55.27064761	DAY	5	161	Urban	0.002524677	5	FALSE
223271	19/07/2022 9:49	19/07/2022	9:49:59	41.385803	2.191998	9	2	67	-268	1004	19/07/2022 9:49	barcelona	0	PBTP	21.14962982	309	5.15	1	Resting	143.3332209	56.13200813	DAY	5	161	Urban	0.054723143	5	FALSE
223271	19/07/2022 10:50	19/07/2022	10:50:12	41.38578975	2.19214475	-8	0	30	-360	958	19/07/2022 10:50	barcelona	0	PBTP	16.38876044	3613	60.21666667	1	Resting	56.2257055	64.9693743	DAY	5	161	Urban	0.02144198	5	FALSE
223271	19/07/2022 10:55	19/07/2022	10:55:21	41.38594033	2.192005667	-22	1	28	-448	922	19/07/2022 10:55	barcelona	0	PBTP	22.79090217	309	5.15	3	Travelling	38.31686132	65.57069042	DAY	5	161	Urban	0.014599548	5	FALSE
223271	19/07/2022 11:00	19/07/2022	11:00:35	41.386387	2.190512	-23	0	87	-413	849	19/07/2022 11:00	barcelona	0	PBTP	173.3939105	314	5.233333333	2	Intensive search	64.29652304	66.14594709	DAY	5	140	Urban	0.024525596	5	FALSE
223271	19/07/2022 12:00	19/07/2022	12:00:33	41.386124	2.191783	-17	0	33	-484	898	19/07/2022 12:00	barcelona	0	PBTP	144.3591	3598	59.96666667	1	Resting	142.6251557	69.39742232	DAY	5	161	Urban	0.054452613	5	TRUE
223271	19/07/2022 13:00	19/07/2022	13:00:55	41.385017	2.190162	66	1	43	-499	891	19/07/2022 13:00	barcelona	0	PBTP	218.2785835	3622	60.36666667	2	Intensive search	201.9542322	65.42850955	DAY	5	161	Urban	0.077120469	5	FALSE
223271	19/07/2022 14:00	19/07/2022	14:00:56	41.38552275	2.2029855	848	1	141	222	912	19/07/2022 14:00	barcelona	0	PBTP	1427.417754	3601	60.01666667	4	Extensive search	523.9928527	56.79876801	DAY	5	515	Sea	0.200161747	5	FALSE
223271	19/07/2022 14:06	19/07/2022	14:06:10	41.386368	2.191603	35	2	-37	-428	922	19/07/2022 14:06	barcelona	0	PBTP	1269.514188	314	5.233333333	1	Resting	105.5683121	55.93964763	DAY	5	140	Urban	0.040294306	5	TRUE
223271	19/07/2022 15:06	19/07/2022	15:06:36	41.386238	2.191617	-43	0	-6	-505	869	19/07/2022 15:06	barcelona	0	PBTP	14.53250971	3626	60.43333333	1	Resting	120.2910487	45.281862	DAY	5	140	Urban	0.045919422	5	TRUE
223271	19/07/2022 16:06	19/07/2022	16:06:36	41.385811	2.190993	-54	0	-44	-470	946	19/07/2022 16:06	barcelona	0	PBTP	84.07990952	3600	60	1	Resting	67.58252804	34.12225247	DAY	5	140	Urban	0.02578108	5	FALSE
223271	19/07/2022 17:06	19/07/2022	17:06:19	41.385445	2.191742	130	0	19	-357	940	19/07/2022 17:06	barcelona	0	PBTP	92.70972079	3583	59.71666667	1	Resting	53.95106786	22.94840942	DAY	5	161	Urban	0.020572909	5	FALSE
223271	19/07/2022 18:06	19/07/2022	18:06:35	41.385708	2.191983	-8	0	-3	-406	937	19/07/2022 18:06	barcelona	0	PBTP	39.66100223	3616	60.26666667	2	Intensive search	183.9348461	11.92571525	DAY	5	161	Urban	0.070235804	5	FALSE
223271	19/07/2022 19:06	19/07/2022	19:06:04	41.38087475	2.18377	58	49	-1	139	618	19/07/2022 19:06	barcelona	0	PBTP	1059.74582	3569	59.48333333	3	Travelling	356.838696	1.582263468	DAY	5	162	Port	0.136297168	5	FALSE
223271	19/07/2022 19:11	19/07/2022	19:11:16	41.355503	2.174280667	26	0	19	-42	1013	19/07/2022 19:11	barcelona	0	PBTP	3011.01448	312	5.2	1	Resting	142.6115854	0.707550712	DAY	5	515	Sea	0.054447428	5	FALSE
223271	19/07/2022 19:16	19/07/2022	19:16:25	41.355427	2.173988667	0	1	-72	-110	962	19/07/2022 19:16	barcelona	0	PBTP	33.55859796	309	5.15	1	Resting	56.92177386	-0.147056065	DAY	5	515	Sea	0.021707926	5	FALSE
223271	19/07/2022 19:21	19/07/2022	19:21:33	41.35426467	2.169293	2	0	-126	-412	924	19/07/2022 19:21	barcelona	0	PBTP	538.0222809	308	5.133333333	1	Resting	174.8334607	-0.989774037	DAY	5	162	Port	0.066758438	5	FALSE
223271	19/07/2022 19:26	19/07/2022	19:26:43	41.354352	2.169235333	2	0	22	-458	930	19/07/2022 19:26	barcelona	0	PBTP	11.63452026	310	5.166666667	2	Intensive search	78.64721797	-1.833382535	DAY	5	162	Port	0.030008566	5	FALSE
223271	19/07/2022 19:31	19/07/2022	19:31:51	41.354304	2.169278333	2	0	59	-374	961	19/07/2022 19:31	barcelona	0	PBTP	7.164993616	308	5.133333333	1	Resting	85.3350412	-2.664406294	DAY	5	162	Port	0.032563782	5	FALSE
223271	19/07/2022 19:37	19/07/2022	19:37:01	41.35429	2.169303	-7	1	111	-420	914	19/07/2022 19:37	barcelona	0	PBTP	3.154130968	310	5.166666667	2	Intensive search	65.68059641	-3.493217475	DAY	5	162	Port	0.025054409	5	FALSE
223271	19/07/2022 19:42	19/07/2022	19:42:10	41.35441467	2.169209333	-4	1	12	-315	987	19/07/2022 19:42	barcelona	0	PBTP	17.3359515	309	5.15	2	Intensive search	105.3276477	-4.31137462	DAY	5	162	Port	0.040202356	5	FALSE
223271	19/07/2022 19:47	19/07/2022	19:47:20	41.35432933	2.169174	-4	1	6	-474	912	19/07/2022 19:47	barcelona	0	PBTP	10.26648922	310	5.166666667	2	Intensive search	138.1170049	-5.124202752	DAY	5	162	Port	0.052730184	5	FALSE
223271	19/07/2022 19:52	19/07/2022	19:52:30	41.354374	2.169211667	-4	0	12	-261	970	19/07/2022 19:52	barcelona	0	PBTP	6.496064347	310	5.166666667	2	Intensive search	57.21599965	-5.928586372	DAY	5	162	Port	0.021820341	5	FALSE
223271	20/07/2022 4:03	20/07/2022	4:03:16	41.384052	2.196408	23	35	92	81	1093	20/07/2022 4:03	barcelona	0	PBTP	7705.772653	900	15	4	Extensive search	188.3729295	-5.882022694	DAY	6	351	Beach	0.071931462	6	FALSE
223271	20/07/2022 4:18	20/07/2022	4:18:22	41.386333	2.191598	9	0	16	-382	953	20/07/2022 4:18	barcelona	0	PBTP	592.0273934	906	15.1	2	Intensive search	228.618955	-3.510096887	DAY	6	140	Urban	0.087308259	6	TRUE
223271	20/07/2022 5:18	20/07/2022	5:18:54	41.3855855	2.192884	8	4	-273	-215	864	20/07/2022 5:18	barcelona	0	PBTP	165.41467	3632	60.53333333	1	Resting	227.9579164	6.618169136	DAY	6	161	Urban	0.087055696	6	FALSE
223271	20/07/2022 5:24	20/07/2022	5:24:08	41.38525	2.192977	6	0	42	-271	987	20/07/2022 5:24	barcelona	0	PBTP	38.69723537	314	5.233333333	2	Intensive search	143.4602264	7.53169974	DAY	6	140	Urban	0.054771668	6	FALSE
223271	20/07/2022 5:39	20/07/2022	5:39:06	41.385696	2.193013	23	0	-12	-529	877	20/07/2022 5:39	barcelona	0	PBTP	49.73205812	898	14.96666667	1	Resting	155.7446202	10.17163404	DAY	6	112	Urban	0.059465166	6	FALSE
223271	20/07/2022 5:54	20/07/2022	5:54:07	41.385593	2.192848	-4	0	89	-126	1029	20/07/2022 5:54	barcelona	0	PBTP	21.63014695	901	15.01666667	1	Resting	256.4434321	12.85650893	DAY	6	112	Urban	0.097939155	6	FALSE
223271	20/07/2022 6:09	20/07/2022	6:09:08	41.385628	2.192852	7	0	-2	-567	865	20/07/2022 6:09	barcelona	0	PBTP	3.915429034	901	15.01666667	1	Resting	269.7311544	15.5734025	DAY	6	112	Urban	0.103015994	6	FALSE
223271	20/07/2022 6:24	20/07/2022	6:24:30	41.385639	2.192715	14	0	41	-313	976	20/07/2022 6:24	barcelona	0	PBTP	15.28697146	922	15.36666667	2	Intensive search	22.23597587	18.38179283	DAY	6	112	Urban	0.008455525	6	FALSE
223271	20/07/2022 6:39	20/07/2022	6:39:02	41.385754	2.19302	32	0	117	-40	1025	20/07/2022 6:39	barcelona	0	PBTP	36.25203627	872	14.53333333	2	Intensive search	293.0524629	21.06032089	DAY	6	112	Urban	0.111926365	6	FALSE
223271	20/07/2022 6:54	20/07/2022	6:54:10	41.38649	2.190788	-28	0	-16	-483	897	20/07/2022 6:54	barcelona	0	PBTP	261.3872043	908	15.13333333	2	Intensive search	142.7577772	23.86609475	DAY	6	140	Urban	0.054503283	6	FALSE
223271	20/07/2022 7:54	20/07/2022	7:54:45	41.386642	2.191425	0	0	-67	-441	913	20/07/2022 7:54	barcelona	0	PBTP	72.83745535	3635	60.58333333	2	Intensive search	74.05744357	35.20178568	DAY	6	140	Urban	0.028254951	6	TRUE
223271	20/07/2022 8:54	20/07/2022	8:54:22	41.386505	2.19099	18	0	-55	-456	911	20/07/2022 8:54	barcelona	0	PBTP	50.72292251	3577	59.61666667	2	Intensive search	62.06783792	46.24851356	DAY	6	140	Urban	0.023674083	6	TRUE
223271	20/07/2022 9:54	20/07/2022	9:54:35	41.3867	2.191273	-53	0	122	-398	943	20/07/2022 9:54	barcelona	0	PBTP	38.21694684	3613	60.21666667	1	Resting	109.259551	56.74814644	DAY	6	140	Urban	0.041704618	6	TRUE
223271	20/07/2022 10:54	20/07/2022	10:54:11	41.386757	2.191563	49	1	50	-457	913	20/07/2022 10:54	barcelona	0	PBTP	32.87188968	3576	59.6	2	Intensive search	35.46614119	65.26772327	DAY	6	140	Urban	0.013510374	6	TRUE
223271	20/07/2022 11:54	20/07/2022	11:54:06	41.386318	2.191143	8	0	-32	-259	982	20/07/2022 11:54	barcelona	0	PBTP	67.55011065	3595	59.91666667	2	Intensive search	170.4399196	69.20826143	DAY	6	140	Urban	0.065079798	6	TRUE
223271	20/07/2022 12:54	20/07/2022	12:54:10	41.386532	2.19164	3	0	10	-379	960	20/07/2022 12:54	barcelona	0	PBTP	60.17929464	3604	60.06666667	2	Intensive search	10.77357147	66.0145629	DAY	6	140	Urban	0.004076085	6	TRUE
223271	20/07/2022 13:54	20/07/2022	13:54:53	41.386517	2.191422	35	1	-17	-457	931	20/07/2022 13:54	barcelona	0	PBTP	24.30458199	3643	60.71666667	1	Resting	147.1260226	57.66498285	DAY	6	140	Urban	0.056172259	6	TRUE
223271	20/07/2022 14:54	20/07/2022	14:54:10	41.386509	2.190952	-14	1	-41	-377	953	20/07/2022 14:54	barcelona	0	PBTP	52.28392485	3557	59.28333333	1	Resting	129.4832644	47.438927	DAY	6	140	Urban	0.049431491	6	TRUE
223271	20/07/2022 15:54	20/07/2022	15:54:10	41.385199	2.192933	-331	1	-135	-64	1014	20/07/2022 15:54	barcelona	0	PBTP	264.0998442	3600	60	4	Extensive search	161.4260393	36.35013993	DAY	6	140	Urban	0.061635865	6	FALSE
223271	20/07/2022 15:59	20/07/2022	15:59:19	41.386215	2.190557	214	0	-99	-91	1018	20/07/2022 15:59	barcelona	0	PBTP	287.3886762	309	5.15	1	Resting	132.4365914	35.38720537	DAY	6	140	Urban	0.050559868	6	FALSE
223271	20/07/2022 17:00	20/07/2022	17:00:00	41.386448	2.191243	77	0	90	-317	974	20/07/2022 17:00	barcelona	0	PBTP	80.57619714	3641	60.68333333	1	Resting	110.8095423	24.02134359	DAY	6	140	Urban	0.042296823	6	TRUE
223271	20/07/2022 17:59	20/07/2022	17:59:20	41.386513	2.191472	26	2	49	-193	1004	20/07/2022 17:59	barcelona	0	PBTP	26.47555774	3560	59.33333333	1	Resting	93.51604674	13.12033158	DAY	6	140	Urban	0.035689498	6	TRUE
223271	20/07/2022 18:59	20/07/2022	18:59:22	41.386108	2.191423	46	0	130	-565	846	20/07/2022 18:59	barcelona	0	PBTP	45.34244587	3602	60.03333333	1	Resting	299.5912793	2.589144159	DAY	6	140	Urban	0.114424651	6	TRUE
223271	21/07/2022 4:14	21/07/2022	4:14:30	41.386425	2.191515	-22	0	94	-633	805	21/07/2022 4:14	barcelona	0	PBTP	5343.901838	904	15.06666667	1	Resting	323.0321056	-4.272861631	DAY	7	140	Urban	0.123380686	7	TRUE
223271	21/07/2022 5:15	21/07/2022	5:15:23	41.386513	2.19079	-80	0	-12	-453	868	21/07/2022 5:15	barcelona	0	PBTP	81.23006272	3653	60.88333333	2	Intensive search	126.0951896	5.869211062	DAY	7	140	Urban	0.048137009	7	FALSE
223271	21/07/2022 6:14	21/07/2022	6:14:53	41.385582	2.1924815	41	0	14	-359	968	21/07/2022 6:14	barcelona	0	PBTP	214.7176414	3570	59.5	2	Intensive search	50.42478869	16.49218285	DAY	7	112	Urban	0.019225624	7	FALSE
223271	21/07/2022 6:20	21/07/2022	6:20:01	41.385616	2.192075	39	1	1	-284	986	21/07/2022 6:20	barcelona	0	PBTP	45.37113899	308	5.133333333	2	Intensive search	87.83090294	17.43104163	DAY	7	161	Urban	0.033517376	7	FALSE
223271	21/07/2022 6:35	21/07/2022	6:35:04	41.385841	2.192747	50	0	66	-347	969	21/07/2022 6:35	barcelona	0	PBTP	78.81660443	903	15.05	2	Intensive search	40.004706	20.20044582	DAY	7	161	Urban	0.015244423	7	FALSE
223271	21/07/2022 6:50	21/07/2022	6:50:14	41.385605	2.192502	45	0	105	-293	979	21/07/2022 6:50	barcelona	0	PBTP	37.82340005	910	15.16666667	1	Resting	66.7378769	23.01038993	DAY	7	161	Urban	0.025458364	7	FALSE
223271	21/07/2022 7:05	21/07/2022	7:05:01	41.38559	2.191873	-57	1	50	-442	919	21/07/2022 7:05	barcelona	0	PBTP	69.98120768	887	14.78333333	1	Resting	58.67109789	25.76390141	DAY	7	161	Urban	0.02237629	7	FALSE
223271	21/07/2022 8:05	21/07/2022	8:05:22	41.389885	2.19185	1422	1	17	-497	892	21/07/2022 8:05	barcelona	0	PBTP	477.3743197	3621	60.35	4	Extensive search	65.74191204	37.06359061	DAY	7	112	Urban	0.025077836	7	FALSE
223271	21/07/2022 8:10	21/07/2022	8:10:42	41.386322	2.191208	-27	0	95	-495	894	21/07/2022 8:10	barcelona	0	PBTP	402.3959466	320	5.333333333	1	Resting	49.63310976	38.05919729	DAY	7	140	Urban	0.018923147	7	TRUE
223271	21/07/2022 9:10	21/07/2022	9:10:41	41.386223	2.1920635	80	0	26	-535	869	21/07/2022 9:10	barcelona	0	PBTP	95.7881897	3599	59.98333333	1	Resting	9.113673241	49.06024362	DAY	7	161	Urban	0.003441888	7	FALSE
223271	21/07/2022 9:15	21/07/2022	9:15:49	41.386253	2.192038	80	1	-7	-491	889	21/07/2022 9:15	barcelona	0	PBTP	4.377476976	308	5.133333333	1	Resting	36.37364296	49.97338667	DAY	7	161	Urban	0.013857103	7	FALSE
223271	21/07/2022 9:21	21/07/2022	9:21:11	41.386189	2.19201	73	0	18	-494	899	21/07/2022 9:21	barcelona	0	PBTP	7.765163736	322	5.366666667	1	Resting	34.5843336	50.92089902	DAY	7	161	Urban	0.013173462	7	FALSE
223271	21/07/2022 9:25	21/07/2022	9:25:50	41.38644	2.19103	73	0	-99	-542	875	21/07/2022 9:25	barcelona	0	PBTP	112.5151186	279	4.65	2	Intensive search	105.2282291	51.73462958	DAY	7	140	Urban	0.040164371	7	TRUE
223271	21/07/2022 10:26	21/07/2022	10:26:15	41.386173	2.191863	111	0	17	-411	938	21/07/2022 10:26	barcelona	0	PBTP	97.28797551	3625	60.41666667	1	Resting	74.4979054	61.47854862	DAY	7	161	Urban	0.028423238	7	TRUE
223271	21/07/2022 11:27	21/07/2022	11:27:06	41.38707175	2.1914325	42	1	75	-465	848	21/07/2022 11:27	barcelona	0	PBTP	110.7749514	3651	60.85	1	Resting	87.84954422	68.05400863	DAY	7	140	Urban	0.033524498	7	FALSE
223271	21/07/2022 11:32	21/07/2022	11:32:53	41.386517	2.191113	38	0	-34	-519	867	21/07/2022 11:32	barcelona	0	PBTP	71.16553322	347	5.783333333	1	Resting	68.27873265	68.38385891	DAY	7	140	Urban	0.026047079	7	TRUE
223271	21/07/2022 12:32	21/07/2022	12:32:53	41.386223	2.19147	26	0	-36	-475	909	21/07/2022 12:32	barcelona	0	PBTP	51.42441295	3600	60	1	Resting	48.85273962	67.737257	DAY	7	140	Urban	0.018624991	7	TRUE
223271	21/07/2022 13:32	21/07/2022	13:32:26	41.386559	2.191697	9	0	20	-452	915	21/07/2022 13:32	barcelona	0	PBTP	45.07889834	3573	59.55	2	Intensive search	55.01071493	60.9782497	DAY	7	140	Urban	0.020977768	7	TRUE
223271	21/07/2022 14:32	21/07/2022	14:32:35	41.386292	2.191468	24	0	-3	-481	902	21/07/2022 14:32	barcelona	0	PBTP	39.10767341	3609	60.15	2	Intensive search	17.7040387	51.17209999	DAY	7	140	Urban	0.006724008	7	TRUE
223271	21/07/2022 15:32	21/07/2022	15:32:25	41.386612	2.191495	-5	0	-13	-474	896	21/07/2022 15:32	barcelona	0	PBTP	35.6929472	3590	59.83333333	2	Intensive search	27.62746362	40.30268385	DAY	7	140	Urban	0.010515451	7	TRUE
223271	21/07/2022 16:32	21/07/2022	16:32:26	41.385998	2.190718	36	0	-37	-419	929	21/07/2022 16:32	barcelona	0	PBTP	110.1181954	3601	60.01666667	1	Resting	32.21533025	29.06895294	DAY	7	140	Urban	0.012268337	7	FALSE
223271	21/07/2022 17:32	21/07/2022	17:32:35	41.385929	2.191647	24	0	-2	-418	930	21/07/2022 17:32	barcelona	0	PBTP	103.6134403	3609	60.15	1	Resting	120.9949141	17.87988679	DAY	7	161	Urban	0.046188347	7	FALSE
223271	21/07/2022 18:32	21/07/2022	18:32:41	41.38673	2.191788	-54	0	82	5	1007	21/07/2022 18:32	barcelona	0	PBTP	90.39788392	3606	60.1	4	Extensive search	232.4969365	7.068946697	DAY	7	140	Urban	0.088789919	7	FALSE
223271	21/07/2022 19:32	21/07/2022	19:32:27	41.3528195	2.168936	1	0	-14	-274	986	21/07/2022 19:32	barcelona	0	PBTP	4545.974976	3586	59.76666667	1	Resting	151.8366926	-3.021396269	DAY	7	162	Port	0.057972064	7	FALSE
223271	21/07/2022 19:37	21/07/2022	19:37:36	41.352806	2.168934333	3	0	159	-120	1006	21/07/2022 19:37	barcelona	0	PBTP	1.511887259	309	5.15	1	Resting	50.46034738	-3.849143719	DAY	7	162	Port	0.019239209	7	FALSE
223271	21/07/2022 19:42	21/07/2022	19:42:54	41.35276667	2.168964333	3	0	252	-238	969	21/07/2022 19:42	barcelona	0	PBTP	5.499682636	318	5.3	2	Intensive search	113.148353	-4.692882141	DAY	7	162	Port	0.043190412	7	FALSE
223271	21/07/2022 19:48	21/07/2022	19:48:10	41.352938	2.168777	3	0	116	-276	985	21/07/2022 19:48	barcelona	0	PBTP	28.22757216	316	5.266666667	2	Intensive search	68.61438016	-5.522581552	DAY	7	162	Port	0.02617532	7	FALSE
223271	22/07/2022 4:05	22/07/2022	4:05:41	41.380157	2.228167	7	1	-59	-37	1113	22/07/2022 4:05	barcelona	0	PBTP	6379.234288	904	15.06666667	4	Extensive search	195.0443788	-5.79224596	DAY	8	515	Sea	0.074480422	8	FALSE
223271	22/07/2022 4:20	22/07/2022	4:20:39	41.386574	2.191242	37	0	130	-351	948	22/07/2022 4:20	barcelona	0	PBTP	4168.497651	898	14.96666667	1	Resting	198.3585403	-3.441916757	DAY	8	140	Urban	0.075746664	8	TRUE
223271	22/07/2022 5:20	22/07/2022	5:20:42	41.3857115	2.187637	21	1	137	-485	900	22/07/2022 5:20	barcelona	0	PBTP	412.2708532	3603	60.05	2	Intensive search	298.0171785	6.653938066	DAY	8	140	Urban	0.113823234	8	FALSE
223271	22/07/2022 6:21	22/07/2022	6:21:04	41.386105	2.19178	5	0	-2	346	966	22/07/2022 6:21	barcelona	0	PBTP	462.8814063	3622	60.36666667	1	Resting	571.4427281	17.49332331	DAY	8	161	Urban	0.218290918	8	TRUE
223271	22/07/2022 7:21	22/07/2022	7:21:04	41.386219	2.191728	52	1	3	-506	891	22/07/2022 7:21	barcelona	0	PBTP	13.92817705	3600	60	2	Intensive search	250.0621969	28.63922348	DAY	8	140	Urban	0.095501077	8	TRUE
223271	22/07/2022 8:20	22/07/2022	8:20:54	41.3848365	2.192276	-73	1	118	-428	924	22/07/2022 8:20	barcelona	0	PBTP	165.305422	3590	59.83333333	4	Extensive search	152.7795391	39.83205828	DAY	8	161	Urban	0.058332297	8	FALSE
223271	22/07/2022 8:26	22/07/2022	8:26:03	41.385639	2.193367	18	0	-90	-388	946	22/07/2022 8:26	barcelona	0	PBTP	150.6015845	309	5.15	1	Resting	66.91941668	40.78838805	DAY	8	161	Urban	0.025527725	8	FALSE
223271	22/07/2022 8:31	22/07/2022	8:31:07	41.385696	2.193018	-87	1	-78	-328	967	22/07/2022 8:31	barcelona	0	PBTP	39.33155324	304	5.066666667	1	Resting	133.2338992	41.72585174	DAY	8	112	Urban	0.050864496	8	FALSE
223271	22/07/2022 8:36	22/07/2022	8:36:04	41.385105	2.192683	-87	1	-21	-488	874	22/07/2022 8:36	barcelona	0	PBTP	75.51886342	297	4.95	2	Intensive search	68.20309592	42.63921645	DAY	8	161	Urban	0.02601818	8	FALSE
223271	22/07/2022 8:41	22/07/2022	8:41:05	41.385651	2.19309	-54	0	111	-425	913	22/07/2022 8:41	barcelona	0	PBTP	75.70978815	301	5.016666667	2	Intensive search	92.83382736	43.56223978	DAY	8	161	Urban	0.035428843	8	FALSE
223271	22/07/2022 8:46	22/07/2022	8:46:06	41.385571	2.193047	-55	0	15	-454	912	22/07/2022 8:46	barcelona	0	PBTP	10.0962784	301	5.016666667	1	Resting	81.03533923	44.4817019	DAY	8	161	Urban	0.030920995	8	FALSE
223271	22/07/2022 8:51	22/07/2022	8:51:06	41.385513	2.193078	-55	0	14	-462	907	22/07/2022 8:51	barcelona	0	PBTP	7.310601338	300	5	1	Resting	135.0840355	45.39446368	DAY	8	161	Urban	0.051571377	8	FALSE
223271	22/07/2022 8:56	22/07/2022	8:56:03	41.385899	2.19248	-55	21	60	80	920	22/07/2022 8:56	barcelona	0	PBTP	79.14921065	297	4.95	1	Resting	390.2042653	46.29351277	DAY	8	161	Urban	0.149045149	8	FALSE
223271	22/07/2022 9:01	22/07/2022	9:01:07	41.386074	2.19167	-55	1	-17	-498	846	22/07/2022 9:01	barcelona	0	PBTP	92.16897821	304	5.066666667	1	Resting	195.9255416	47.20909754	DAY	8	161	Urban	0.074817088	8	TRUE
223271	22/07/2022 10:01	22/07/2022	10:01:12	41.386757	2.19102	-1	1	18	-420	929	22/07/2022 10:01	barcelona	0	PBTP	104.8308352	3605	60.08333333	2	Intensive search	73.79903168	57.52086468	DAY	8	140	Urban	0.028156219	8	FALSE
223271	22/07/2022 11:01	22/07/2022	11:01:32	41.386497	2.19121	-49	4	89	-403	935	22/07/2022 11:01	barcelona	0	PBTP	35.80056453	3620	60.33333333	1	Resting	52.32352158	65.71661347	DAY	8	140	Urban	0.019951072	8	TRUE
223271	22/07/2022 12:01	22/07/2022	12:01:04	41.38636	2.191393	-43	2	14	-465	909	22/07/2022 12:01	barcelona	0	PBTP	25.41966672	3572	59.53333333	2	Intensive search	73.80771274	68.81950535	DAY	8	140	Urban	0.028159536	8	TRUE
223271	22/07/2022 13:01	22/07/2022	13:01:27	41.386536	2.191042	-56	1	139	-88	927	22/07/2022 13:01	barcelona	0	PBTP	43.66701645	3623	60.38333333	2	Intensive search	331.991243	64.88046312	DAY	8	140	Urban	0.126803703	8	TRUE
223271	22/07/2022 14:01	22/07/2022	14:01:11	41.386543	2.19143	-7	0	-7	-573	840	22/07/2022 14:01	barcelona	0	PBTP	43.16281903	3584	59.73333333	1	Resting	208.8502214	56.37683864	DAY	8	140	Urban	0.07975522	8	TRUE
223271	22/07/2022 15:01	22/07/2022	15:01:50	41.386585	2.191605	18	2	36	-443	926	22/07/2022 15:01	barcelona	0	PBTP	20.01653902	3639	60.65	2	Intensive search	105.3924645	45.81664529	DAY	8	140	Urban	0.04022712	8	TRUE
223271	22/07/2022 17:01	22/07/2022	17:01:16	41.386108	2.190255	112	0	-17	-307	970	22/07/2022 17:01	barcelona	0	PBTP	159.2400437	7166	119.4333333	2	Intensive search	35.91171264	23.56465807	DAY	8	140	Urban	0.013680613	8	FALSE
223271	22/07/2022 18:01	22/07/2022	18:01:25	41.386765	2.191755	13	0	2	25	1017	22/07/2022 18:01	barcelona	0	PBTP	182.1198924	3609	60.15	2	Intensive search	249.7450357	12.50956924	DAY	8	140	Urban	0.095379899	8	FALSE
223271	22/07/2022 19:01	22/07/2022	19:01:09	41.386723	2.191555	92	0	-136	-251	956	22/07/2022 19:01	barcelona	0	PBTP	22.72977527	3584	59.73333333	4	Extensive search	127.9622397	2.03034431	DAY	8	140	Urban	0.048850353	8	TRUE
223271	23/07/2022 4:11	23/07/2022	4:11:58	41.386353	2.188377	-113	0	162	-338	944	23/07/2022 4:11	barcelona	0	PBTP	378.2588964	886	14.76666667	2	Intensive search	125.0188563	-4.981280517	DAY	9	140	Urban	0.047725775	9	FALSE
223271	23/07/2022 5:12	23/07/2022	5:12:35	41.386677	2.190943	9	0	60	38	1015	23/07/2022 5:12	barcelona	0	PBTP	287.6695626	3637	60.61666667	1	Resting	356.1809727	5.102781139	DAY	9	140	Urban	0.136045871	9	FALSE
223271	23/07/2022 6:12	23/07/2022	6:12:06	41.386345	2.191238	45	0	-46	-416	928	23/07/2022 6:12	barcelona	0	PBTP	49.37845248	3571	59.51666667	2	Intensive search	87.17128458	15.7194893	DAY	9	140	Urban	0.033265355	9	TRUE
223271	23/07/2022 7:13	23/07/2022	7:13:17	41.386806	2.190692	-26	1	-27	-585	882	23/07/2022 7:13	barcelona	0	PBTP	79.45688326	3671	61.18333333	2	Intensive search	174.340267	27.05338149	DAY	9	140	Urban	0.066570003	9	FALSE
223271	23/07/2022 8:12	23/07/2022	8:12:16	41.386375	2.19155	-162	1	-17	-456	914	23/07/2022 8:12	barcelona	0	PBTP	106.7803504	3539	58.98333333	2	Intensive search	5.809092148	38.09557985	DAY	9	140	Urban	0.002179307	9	TRUE
223271	23/07/2022 9:12	23/07/2022	9:12:47	41.386688	2.191422	75	0	-7	-374	953	23/07/2022 9:12	barcelona	0	PBTP	37.58885472	3631	60.51666667	1	Resting	81.74632716	49.16026663	DAY	9	140	Urban	0.031192642	9	TRUE
223271	23/07/2022 10:12	23/07/2022	10:12:08	41.387131	2.191086	-4	1	47	-445	916	23/07/2022 10:12	barcelona	0	PBTP	61.81402271	3561	59.35	2	Intensive search	69.86969723	59.06984982	DAY	9	140	Urban	0.026654939	9	FALSE
223271	23/07/2022 10:17	23/07/2022	10:17:25	41.386417	2.19141	0	1	-22	-408	930	23/07/2022 10:17	barcelona	0	PBTP	87.15677369	317	5.283333333	2	Intensive search	25.99465511	59.8658838	DAY	9	140	Urban	0.009891604	9	TRUE
223271	23/07/2022 11:18	23/07/2022	11:18:05	41.386589	2.191162	22	1	-163	-307	968	23/07/2022 11:18	barcelona	0	PBTP	33.56100544	3640	60.66666667	1	Resting	157.2368864	67.03449527	DAY	9	140	Urban	0.060035316	9	TRUE
223271	23/07/2022 12:17	23/07/2022	12:17:36	41.386406	2.191008	35	1	-19	-411	929	23/07/2022 12:17	barcelona	0	PBTP	26.59124131	3571	59.51666667	1	Resting	58.51060838	68.2143516	DAY	9	140	Urban	0.022314972	9	TRUE
223271	23/07/2022 13:17	23/07/2022	13:17:32	41.38633	2.19108	2	1	-60	-609	815	23/07/2022 13:17	barcelona	0	PBTP	11.63979832	3596	59.93333333	1	Resting	141.5288425	62.73308003	DAY	9	140	Urban	0.054033744	9	TRUE
223271	23/07/2022 14:17	23/07/2022	14:17:22	41.386616	2.191308	0	0	15	-535	878	23/07/2022 14:17	barcelona	0	PBTP	40.66389101	3590	59.83333333	1	Resting	136.3382658	53.54164459	DAY	9	140	Urban	0.052050581	9	TRUE
223271	23/07/2022 15:17	23/07/2022	15:17:26	41.386387	2.190977	-5	1	-223	-441	780	23/07/2022 15:17	barcelona	0	PBTP	44.75740764	3604	60.06666667	1	Resting	177.1752147	42.84017757	DAY	9	140	Urban	0.067653152	9	TRUE
223271	23/07/2022 16:18	23/07/2022	16:18:38	41.386318	2.191077	-28	3	-127	-485	885	23/07/2022 16:18	barcelona	0	PBTP	13.51023824	3672	61.2	1	Resting	119.548517	31.42845529	DAY	9	140	Urban	0.045635723	9	TRUE
223271	23/07/2022 17:17	23/07/2022	17:17:35	41.3862	2.191515	15	0	117	-388	942	23/07/2022 17:17	barcelona	0	PBTP	50.45160034	3537	58.95	1	Resting	53.68826304	20.41170367	DAY	9	140	Urban	0.020472499	9	TRUE
223271	23/07/2022 18:17	23/07/2022	18:17:24	41.385517	2.191702	-26	1	241	-371	944	23/07/2022 18:17	barcelona	0	PBTP	78.70986723	3589	59.81666667	1	Resting	138.0794641	9.51601452	DAY	9	161	Urban	0.05271584	9	FALSE
223271	23/07/2022 19:17	23/07/2022	19:17:19	41.35227	2.1684885	5	0	242	-155	977	23/07/2022 19:17	barcelona	0	PBTP	4507.932341	3595	59.91666667	1	Resting	125.9842667	-0.821423501	DAY	9	162	Port	0.048094629	9	FALSE
223271	23/07/2022 19:22	23/07/2022	19:22:27	41.352322	2.168463	7	0	-182	-204	981	23/07/2022 19:22	barcelona	0	PBTP	6.438051671	308	5.133333333	1	Resting	259.6232369	-1.670225357	DAY	9	162	Port	0.099154063	9	FALSE
223271	23/07/2022 19:37	23/07/2022	19:37:28	41.352345	2.168538	-24	0	109	26	1015	23/07/2022 19:37	barcelona	0	PBTP	8.724881384	901	15.01666667	1	Resting	193.3743825	-4.112569387	DAY	9	162	Port	0.073842367	9	FALSE
223271	24/07/2022 4:37	24/07/2022	4:37:57	41.3867	2.190795	-42	0	-50	-554	859	24/07/2022 4:37	barcelona	0	PBTP	93.48212622	3629	60.48333333	2	Intensive search	263.5127308	-0.921886522	DAY	10	140	Urban	0.100640122	10	FALSE
223271	24/07/2022 5:37	24/07/2022	5:37:59	41.386333	2.191302	19	0	9	-429	923	24/07/2022 5:37	barcelona	0	PBTP	69.59791145	3602	60.03333333	2	Intensive search	104.6105394	9.426289157	DAY	10	140	Urban	0.03992837	10	TRUE
223271	24/07/2022 6:37	24/07/2022	6:37:36	41.386765	2.190687	-1	0	32	-293	1031	24/07/2022 6:37	barcelona	0	PBTP	83.57354179	3577	59.61666667	2	Intensive search	122.590495	20.27616403	DAY	10	140	Urban	0.046797971	10	FALSE
223271	24/07/2022 7:38	24/07/2022	7:38:43	41.386379	2.191225	18	0	-32	-476	902	24/07/2022 7:38	barcelona	0	PBTP	73.62998596	3667	61.11666667	1	Resting	87.26083559	31.68951833	DAY	10	140	Urban	0.03329957	10	TRUE
223271	24/07/2022 8:37	24/07/2022	8:37:34	41.386398	2.191322	6	0	-80	-88	1021	24/07/2022 8:37	barcelona	0	PBTP	10.99367929	3531	58.85	1	Resting	339.8639317	42.64895967	DAY	10	140	Urban	0.129811621	10	TRUE
223271	24/07/2022 9:37	24/07/2022	9:37:44	41.38644	2.19148	-25	0	-36	-463	909	24/07/2022 9:37	barcelona	0	PBTP	18.18317791	3610	60.16666667	1	Resting	94.4664449	53.35287871	DAY	10	140	Urban	0.036052617	10	TRUE
223271	24/07/2022 10:38	24/07/2022	10:38:01	41.386276	2.19151	-35	0	13	-491	909	24/07/2022 10:38	barcelona	0	PBTP	18.53067341	3617	60.28333333	1	Resting	207.572283	62.58195734	DAY	10	140	Urban	0.079266958	10	TRUE
223271	24/07/2022 11:38	24/07/2022	11:38:51	41.386608	2.190667	-43	0	97	-372	957	24/07/2022 11:38	barcelona	0	PBTP	100.7634139	3650	60.83333333	2	Intensive search	224.9336563	68.05080443	DAY	10	140	Urban	0.085900217	10	FALSE
223271	24/07/2022 12:37	24/07/2022	12:37:45	41.386223	2.191415	20	1	-56	361	941	24/07/2022 12:37	barcelona	0	PBTP	93.55662007	3534	58.9	1	Resting	426.3710609	66.80313712	DAY	10	140	Urban	0.162863394	10	TRUE
223271	24/07/2022 13:37	24/07/2022	13:37:59	41.386238	2.191518	10	1	1	-176	1020	24/07/2022 13:37	barcelona	0	PBTP	11.57698134	3614	60.23333333	4	Extensive search	154.1590483	59.70019325	DAY	10	140	Urban	0.058859366	10	TRUE
223271	24/07/2022 14:37	24/07/2022	14:37:30	41.325737	2.11223625	0	0	-82	-31	1075	24/07/2022 14:37	barcelona	0	PBTP	11089.66181	3571	59.51666667	1	Resting	148.0928292	49.99530379	DAY	10	511	Waterbodies	0.056541646	10	FALSE
223271	24/07/2022 14:42	24/07/2022	14:42:41	41.325554	2.112462667	17	1	-4	-205	759	24/07/2022 14:42	barcelona	0	PBTP	32.37201621	311	5.183333333	4	Extensive search	168.7557281	49.07833367	DAY	10	511	Waterbodies	0.064436319	10	FALSE
223271	24/07/2022 14:47	24/07/2022	14:47:51	41.32426067	2.111092667	16	0	18	-506	912	24/07/2022 14:47	barcelona	0	PBTP	209.4878832	310	5.166666667	3	Travelling	145.0529639	48.15904919	DAY	10	130	Urban	0.055380205	10	FALSE
223271	24/07/2022 14:53	24/07/2022	14:53:00	41.32001233	2.108909667	-13	0	-69	-458	905	24/07/2022 14:53	barcelona	0	PBTP	530.9743833	309	5.15	1	Resting	128.1836623	47.23801767	DAY	10	210	Agricultural	0.048934952	10	FALSE
223271	24/07/2022 14:58	24/07/2022	14:58:09	41.32000367	2.108905	-11	0	142	-230	982	24/07/2022 14:58	barcelona	0	PBTP	1.094249654	309	5.15	1	Resting	137.2039991	46.30856447	DAY	10	210	Agricultural	0.052381352	10	FALSE
223271	24/07/2022 15:03	24/07/2022	15:03:21	41.31999733	2.108839667	-11	2	190	-324	956	24/07/2022 15:03	barcelona	0	PBTP	7.300802889	312	5.2	1	Resting	91.40370365	45.36499254	DAY	10	210	Agricultural	0.034882435	10	FALSE
223271	24/07/2022 15:08	24/07/2022	15:08:30	41.320024	2.108859667	-16	1	121	-136	1009	24/07/2022 15:08	barcelona	0	PBTP	3.705936653	309	5.15	1	Resting	52.59417818	44.42580535	DAY	10	210	Agricultural	0.020054482	10	FALSE
223271	24/07/2022 15:13	24/07/2022	15:13:39	41.32001767	2.108832	-13	0	180	-241	998	24/07/2022 15:13	barcelona	0	PBTP	3.156753125	309	5.15	1	Resting	93.97089957	43.48250186	DAY	10	210	Agricultural	0.035863284	10	FALSE
223271	24/07/2022 15:18	24/07/2022	15:18:48	41.32005833	2.108837333	-13	1	-87	-172	1000	24/07/2022 15:18	barcelona	0	PBTP	4.558898669	309	5.15	1	Resting	198.7892692	42.53541416	DAY	10	210	Agricultural	0.075911232	10	FALSE
223271	24/07/2022 15:23	24/07/2022	15:23:57	41.32007067	2.108857333	-13	1	53	-450	910	24/07/2022 15:23	barcelona	0	PBTP	2.613001936	309	5.15	1	Resting	56.19924152	41.58495502	DAY	10	210	Agricultural	0.021431868	10	FALSE
223271	24/07/2022 15:29	24/07/2022	15:29:06	41.31999333	2.108922667	-13	3	68	-516	882	24/07/2022 15:29	barcelona	0	PBTP	11.25574518	309	5.15	2	Intensive search	77.96522704	40.63147102	DAY	10	210	Agricultural	0.029747997	10	FALSE
223271	24/07/2022 15:34	24/07/2022	15:34:15	41.32009233	2.108805667	-12	1	122	-444	921	24/07/2022 15:34	barcelona	0	PBTP	17.04222517	309	5.15	2	Intensive search	69.97705111	39.67542881	DAY	10	210	Agricultural	0.026695955	10	FALSE
223271	24/07/2022 15:39	24/07/2022	15:39:26	41.319931	2.10893	-12	0	69	-416	890	24/07/2022 15:39	barcelona	0	PBTP	22.64540718	311	5.183333333	1	Resting	98.20858753	38.71068956	DAY	10	210	Agricultural	0.037482377	10	FALSE
223271	24/07/2022 15:44	24/07/2022	15:44:37	41.31990533	2.108988667	-12	4	30	-95	1024	24/07/2022 15:44	barcelona	0	PBTP	7.121666189	311	5.183333333	2	Intensive search	190.9270686	37.74391552	DAY	10	210	Agricultural	0.072907322	10	FALSE
223271	24/07/2022 15:49	24/07/2022	15:49:46	41.31997433	2.108947	-12	0	-130	-190	990	24/07/2022 15:49	barcelona	0	PBTP	8.960908862	309	5.15	2	Intensive search	124.3014359	36.78167208	DAY	10	210	Agricultural	0.04745167	10	FALSE
223271	24/07/2022 15:54	24/07/2022	15:54:56	41.31996533	2.108947333	-11	0	-159	-297	952	24/07/2022 15:54	barcelona	0	PBTP	1.001045519	310	5.166666667	2	Intensive search	97.50223153	35.81481526	DAY	10	210	Agricultural	0.037212499	10	FALSE
223271	24/07/2022 16:00	24/07/2022	16:00:15	41.320133	2.108857667	-13	0	79	-520	879	24/07/2022 16:00	barcelona	0	PBTP	21.13714048	319	5.316666667	1	Resting	243.3053307	34.81868047	DAY	10	210	Agricultural	0.092919481	10	FALSE
223271	24/07/2022 16:05	24/07/2022	16:05:24	41.32015333	2.108791	-13	1	-135	-378	937	24/07/2022 16:05	barcelona	0	PBTP	7.751866323	309	5.15	2	Intensive search	88.97640918	33.85280568	DAY	10	210	Agricultural	0.033955039	10	FALSE
223271	24/07/2022 16:10	24/07/2022	16:10:36	41.320147	2.108852	-13	0	120	-226	975	24/07/2022 16:10	barcelona	0	PBTP	6.821226304	312	5.2	4	Extensive search	159.9837022	32.87674491	DAY	10	210	Agricultural	0.061084791	10	FALSE
223271	24/07/2022 16:15	24/07/2022	16:15:53	41.32496267	2.112738333	-13	0	-24	-53	1005	24/07/2022 16:15	barcelona	0	PBTP	688.0115459	317	5.283333333	4	Extensive search	141.7251508	31.88160114	DAY	10	511	Waterbodies	0.054108748	10	FALSE
223271	24/07/2022 16:21	24/07/2022	16:21:09	41.32491167	2.112760333	-12	1	-155	-105	1056	24/07/2022 16:21	barcelona	0	PBTP	6.174277276	316	5.266666667	4	Extensive search	305.9868682	30.8923898	DAY	10	511	Waterbodies	0.116868213	10	FALSE
223271	24/07/2022 16:26	24/07/2022	16:26:20	41.33632	2.134174	191	74	-12	-102	261	24/07/2022 16:26	barcelona	0	PBTP	2698.278883	311	5.183333333	3	Travelling	537.0225995	29.90290283	DAY	10	130	Urban	0.205140022	10	FALSE
223271	24/07/2022 16:31	24/07/2022	16:31:33	41.354089	2.173645667	97	1	558	-53	937	24/07/2022 16:31	barcelona	0	PBTP	4814.061362	313	5.216666667	4	Extensive search	495.8375173	28.89433708	DAY	10	515	Sea	0.18940444	10	FALSE
223271	24/07/2022 16:36	24/07/2022	16:36:46	41.35497167	2.170942333	8	0	3	-501	858	24/07/2022 16:36	barcelona	0	PBTP	316.2817772	313	5.216666667	2	Intensive search	201.5388644	27.91763636	DAY	10	162	Port	0.07696177	10	FALSE
223271	24/07/2022 16:42	24/07/2022	16:42:00	41.35444	2.171887333	-314	1	-15	-506	903	24/07/2022 16:42	barcelona	0	PBTP	120.5812502	314	5.233333333	2	Intensive search	148.9065398	26.93564044	DAY	10	515	Sea	0.056852541	10	FALSE
223271	24/07/2022 16:47	24/07/2022	16:47:11	41.35479967	2.171218333	42	0	48	-535	904	24/07/2022 16:47	barcelona	0	PBTP	84.46869968	311	5.183333333	2	Intensive search	61.92239315	25.96509559	DAY	10	162	Port	0.023618513	10	FALSE
223271	24/07/2022 16:52	24/07/2022	16:52:23	41.35447033	2.171296333	85	0	145	-415	919	24/07/2022 16:52	barcelona	0	PBTP	37.61830223	312	5.2	2	Intensive search	93.59133137	24.99183257	DAY	10	162	Port	0.035718262	10	FALSE
223271	24/07/2022 16:57	24/07/2022	16:57:43	41.35495	2.171104333	9	0	211	-324	956	24/07/2022 16:57	barcelona	0	PBTP	57.43133147	320	5.333333333	1	Resting	161.9508178	23.99514666	DAY	10	162	Port	0.061836367	10	FALSE
223271	24/07/2022 17:03	24/07/2022	17:03:02	41.35493233	2.171206667	15	0	120	-435	916	24/07/2022 17:03	barcelona	0	PBTP	11.55029047	319	5.316666667	4	Extensive search	211.0531291	23.00278084	DAY	10	162	Port	0.080596885	10	FALSE
223271	24/07/2022 17:08	24/07/2022	17:08:22	41.36752567	2.180708667	102	40	-27	-258	1623	24/07/2022 17:08	barcelona	0	PBTP	1753.892555	320	5.333333333	3	Travelling	502.3596873	22.00362387	DAY	10	515	Sea	0.191896365	10	FALSE
223271	24/07/2022 17:13	24/07/2022	17:13:54	41.386032	2.192471667	98	1	139	-429	919	24/07/2022 17:13	barcelona	0	PBTP	2437.74463	332	5.533333333	1	Resting	276.9026242	20.96877222	DAY	10	161	Urban	0.105755997	10	FALSE
223271	24/07/2022 17:19	24/07/2022	17:19:12	41.386158	2.191545	23	0	-129	-40	1017	24/07/2022 17:19	barcelona	0	PBTP	104.0167504	318	5.3	1	Resting	235.21264	19.98644499	DAY	10	140	Urban	0.089827507	10	TRUE
223271	24/07/2022 18:19	24/07/2022	18:19:44	41.386505	2.191332	-15	0	-54	-445	915	24/07/2022 18:19	barcelona	0	PBTP	45.26267556	3632	60.53333333	2	Intensive search	229.7933914	8.967156617	DAY	10	140	Urban	0.087756975	10	TRUE
223271	24/07/2022 19:19	24/07/2022	19:19:03	41.386208	2.19162	-5	1	-81	-37	1021	24/07/2022 19:19	barcelona	0	PBTP	45.99769453	3559	59.31666667	4	Extensive search	185.0651119	-1.254447087	DAY	10	140	Urban	0.070667644	10	TRUE
223271	25/07/2022 4:21	25/07/2022	4:21:49	41.390293	2.264512	46	2	-75	-132	1046	25/07/2022 4:21	barcelona	0	PBTP	572.6276547	892	14.86666667	3	Travelling	92.61115438	-3.668416123	DAY	11	NA	Sea	0.035343766	11	FALSE
223271	25/07/2022 4:36	25/07/2022	4:36:49	41.40234	2.275307	88	49	-189	211	1073	25/07/2022 4:36	barcelona	0	PBTP	1798.41127	900	15	3	Travelling	319.9910787	-1.199604048	DAY	11	NA	Sea	0.122218801	11	FALSE
223271	25/07/2022 4:51	25/07/2022	4:51:54	41.406521	2.275515	-6	0	-137	-237	1176	25/07/2022 4:51	barcelona	0	PBTP	465.2460832	905	15.08333333	4	Extensive search	253.3834973	1.329774508	DAY	11	NA	Sea	0.096770046	11	FALSE
223271	25/07/2022 5:06	25/07/2022	5:06:49	41.383102	2.227157	78	40	-20	-146	532	25/07/2022 5:06	barcelona	0	PBTP	5975.34727	895	14.91666667	4	Extensive search	379.0982798	3.837970901	DAY	11	515	Sea	0.144801886	11	FALSE
223271	25/07/2022 5:22	25/07/2022	5:22:00	41.386471	2.19062	106	0	-58	-444	913	25/07/2022 5:22	barcelona	0	PBTP	4081.08954	911	15.18333333	2	Intensive search	249.2417589	6.45696567	DAY	11	140	Urban	0.095187612	11	FALSE
223271	25/07/2022 6:21	25/07/2022	6:21:48	41.386156	2.1926565	-10	1	-42	-96	1008	25/07/2022 6:21	barcelona	0	PBTP	229.2020953	3588	59.8	2	Intensive search	170.7228858	17.22745283	DAY	11	161	Urban	0.065187911	11	FALSE
223271	25/07/2022 6:27	25/07/2022	6:27:03	41.385967	2.191412	80	0	-58	-101	1021	25/07/2022 6:27	barcelona	0	PBTP	140.0059985	315	5.25	2	Intensive search	205.8824193	18.19299336	DAY	11	140	Urban	0.078621312	11	TRUE
223271	25/07/2022 7:26	25/07/2022	7:26:57	41.386522	2.1921325	74	0	1	-437	919	25/07/2022 7:26	barcelona	0	PBTP	101.1300205	3594	59.9	2	Intensive search	104.3620207	29.35298014	DAY	11	161	Urban	0.039833419	11	FALSE
223271	25/07/2022 7:32	25/07/2022	7:32:19	41.386364	2.191712	19	0	-23	-515	884	25/07/2022 7:32	barcelona	0	PBTP	49.95878211	322	5.366666667	1	Resting	127.4923903	30.35871335	DAY	11	140	Urban	0.048670838	11	TRUE
223271	25/07/2022 8:32	25/07/2022	8:32:06	41.385662	2.1929175	2	1	-66	-413	932	25/07/2022 8:32	barcelona	0	PBTP	155.1323132	3587	59.78333333	1	Resting	46.2591091	41.50865138	DAY	11	112	Urban	0.017634043	11	FALSE
223271	25/07/2022 8:37	25/07/2022	8:37:18	41.385418	2.192665	4	1	-116	-481	876	25/07/2022 8:37	barcelona	0	PBTP	39.04108128	312	5.2	2	Intensive search	92.53719242	42.46543325	DAY	11	161	Urban	0.035315507	11	FALSE
223271	25/07/2022 8:52	25/07/2022	8:52:16	41.385719	2.192877	-10	1	39	-450	933	25/07/2022 8:52	barcelona	0	PBTP	40.9295219	898	14.96666667	1	Resting	71.18941183	45.19858024	DAY	11	112	Urban	0.027159162	11	FALSE
223271	25/07/2022 9:07	25/07/2022	9:07:16	41.386501	2.190793	39	1	5	-152	1014	25/07/2022 9:07	barcelona	0	PBTP	247.5550147	900	15	1	Resting	221.5341281	47.89623689	DAY	11	140	Urban	0.084601359	11	FALSE
223271	25/07/2022 10:07	25/07/2022	10:07:35	41.386517	2.19119	45	0	-82	-313	964	25/07/2022 10:07	barcelona	0	PBTP	44.19263776	3619	60.31666667	1	Resting	91.67797532	58.04725803	DAY	11	140	Urban	0.034987226	11	TRUE
223271	25/07/2022 12:07	25/07/2022	12:07:49	41.386612	2.191513	17	0	-72	-148	1004	25/07/2022 12:07	barcelona	0	PBTP	37.44558832	7214	120.2333333	2	Intensive search	66.60819488	68.09984486	DAY	11	140	Urban	0.025408817	11	TRUE
223271	25/07/2022 13:07	25/07/2022	13:07:30	41.386463	2.191143	8	0	-41	-417	931	25/07/2022 13:07	barcelona	0	PBTP	44.36082981	3581	59.68333333	4	Extensive search	453.2225943	63.63775604	DAY	11	140	Urban	0.173122558	11	TRUE
223271	25/07/2022 14:07	25/07/2022	14:07:16	41.40075675	2.22011825	-3	1	-232	668	1132	25/07/2022 14:07	barcelona	0	PBTP	3593.098235	3586	59.76666667	4	Extensive search	667.5615554	54.9139254	DAY	11	515	Sea	0.255015033	11	FALSE
223271	25/07/2022 14:12	25/07/2022	14:12:28	41.39917767	2.207887333	12	50	120	-63	1206	25/07/2022 14:12	barcelona	0	PBTP	1371.673832	312	5.2	3	Travelling	210.0187195	54.05978437	DAY	11	112	Urban	0.080201668	11	FALSE
223271	25/07/2022 14:17	25/07/2022	14:17:39	41.386177	2.191448	8	0	-74	-389	975	25/07/2022 14:17	barcelona	0	PBTP	2330.503046	311	5.183333333	1	Resting	199.3093205	53.20499782	DAY	11	140	Urban	0.076109928	11	TRUE
223271	25/07/2022 15:17	25/07/2022	15:17:48	41.385921	2.191755	99	0	58	-506	882	25/07/2022 15:17	barcelona	0	PBTP	44.44728425	3609	60.15	2	Intensive search	226.4293649	42.51312816	DAY	11	161	Urban	0.086471682	11	FALSE
223271	25/07/2022 16:18	25/07/2022	16:18:00	41.386253	2.19122	-18	1	-210	-177	969	25/07/2022 16:18	barcelona	0	PBTP	70.01851201	3612	60.2	2	Intensive search	261.0090088	31.29640134	DAY	11	140	Urban	0.099683525	11	TRUE
223271	25/07/2022 17:18	25/07/2022	17:18:06	41.38599	2.191718	17	0	-12	-604	858	25/07/2022 17:18	barcelona	0	PBTP	62.63056967	3606	60.1	2	Intensive search	241.561007	20.0591082	DAY	11	161	Urban	0.092253028	11	TRUE
223271	25/07/2022 18:17	25/07/2022	18:17:37	41.38628	2.191492	58	0	-101	-118	1017	25/07/2022 18:17	barcelona	0	PBTP	40.87517726	3571	59.51666667	2	Intensive search	207.1892578	9.204971777	DAY	11	140	Urban	0.079120615	11	TRUE
223271	25/07/2022 19:17	25/07/2022	19:17:38	41.386078	2.191613	6	1	-115	-53	1013	25/07/2022 19:17	barcelona	0	PBTP	26.17609689	3601	60.01666667	4	Extensive search	211.1501747	-1.171010987	DAY	11	140	Urban	0.080633963	11	TRUE
223271	26/07/2022 4:57	26/07/2022	4:57:44	41.386093	2.191695	-4	0	-53	-350	958	26/07/2022 4:57	barcelona	0	PBTP	34.04196366	3621	60.35	1	Resting	52.70064867	2.104802474	DAY	12	161	Urban	0.020095161	12	TRUE
223271	26/07/2022 5:57	26/07/2022	5:57:53	41.386036	2.191492	50	0	-138	-97	1010	26/07/2022 5:57	barcelona	0	PBTP	23.4508865	3609	60.15	2	Intensive search	257.8578495	12.7207276	DAY	12	140	Urban	0.098479561	12	TRUE
223271	26/07/2022 6:57	26/07/2022	6:57:52	41.386108	2.191627	12	0	-5	-566	795	26/07/2022 6:57	barcelona	0	PBTP	17.01486903	3599	59.98333333	1	Resting	241.138537	23.77708308	DAY	12	140	Urban	0.092091615	12	TRUE
223271	26/07/2022 7:57	26/07/2022	7:57:44	41.386372	2.191657	15	2	-50	-423	873	26/07/2022 7:57	barcelona	0	PBTP	29.53138486	3592	59.86666667	1	Resting	38.16091227	34.98598438	DAY	12	140	Urban	0.014539965	12	TRUE
223271	26/07/2022 8:57	26/07/2022	8:57:51	41.386559	2.191625	-24	1	28	-437	921	26/07/2022 8:57	barcelona	0	PBTP	21.0866594	3607	60.11666667	1	Resting	41.37634481	46.0659626	DAY	12	140	Urban	0.015768485	12	TRUE
223271	26/07/2022 9:57	26/07/2022	9:57:45	41.386261	2.191133	-11	0	-25	-495	891	26/07/2022 9:57	barcelona	0	PBTP	63.96606937	3594	59.9	2	Intensive search	38.39993557	56.33978182	DAY	12	140	Urban	0.014631289	12	TRUE
223271	26/07/2022 10:57	26/07/2022	10:57:29	41.386391	2.191193	0	0	-17	-412	935	26/07/2022 10:57	barcelona	0	PBTP	15.91558475	3584	59.73333333	2	Intensive search	95.02066454	64.5277011	DAY	12	140	Urban	0.036264367	12	TRUE
223271	26/07/2022 11:57	26/07/2022	11:57:35	41.386021	2.191052	39	1	-44	-424	927	26/07/2022 11:57	barcelona	0	PBTP	44.0125857	3606	60.1	1	Resting	87.46320244	67.9865443	DAY	12	140	Urban	0.033376888	12	FALSE
223271	26/07/2022 12:57	26/07/2022	12:57:28	41.386021	2.191503	-8	1	81	-693	635	26/07/2022 12:57	barcelona	0	PBTP	50.16306381	3593	59.88333333	1	Resting	334.1926853	64.57830199	DAY	12	140	Urban	0.127644808	12	TRUE
223271	26/07/2022 13:57	26/07/2022	13:57:25	41.386211	2.1917	32	0	-142	-365	939	26/07/2022 13:57	barcelona	0	PBTP	30.43136422	3597	59.95	1	Resting	164.0172276	56.37790625	DAY	12	140	Urban	0.06262588	12	TRUE
223271	26/07/2022 14:57	26/07/2022	14:57:26	41.386189	2.19177	28	0	1	-343	976	26/07/2022 14:57	barcelona	0	PBTP	8.160776527	3601	60.01666667	1	Resting	172.9721184	46.08263914	DAY	12	140	Urban	0.066047275	12	TRUE
223271	26/07/2022 15:57	26/07/2022	15:57:36	41.385662	2.191052	35	0	-58	-663	785	26/07/2022 15:57	barcelona	0	PBTP	99.03807349	3610	60.16666667	1	Resting	235.0059775	34.98641017	DAY	12	140	Urban	0.089748548	12	FALSE
223271	26/07/2022 16:57	26/07/2022	16:57:31	41.385395	2.19133	-24	0	-18	-298	979	26/07/2022 16:57	barcelona	0	PBTP	42.857328	3595	59.91666667	2	Intensive search	153.1763277	23.75635061	DAY	12	161	Urban	0.058483898	12	FALSE
223271	26/07/2022 17:57	26/07/2022	17:57:37	41.385658	2.191173	-48	0	42	-438	810	26/07/2022 17:57	barcelona	0	PBTP	34.04994557	3606	60.1	1	Resting	117.5056673	12.6634921	DAY	12	140	Urban	0.044855211	12	FALSE
223271	26/07/2022 18:57	26/07/2022	18:57:31	41.386482	2.191122	76	0	180	-255	957	26/07/2022 18:57	barcelona	0	PBTP	91.75897038	3594	59.9	4	Extensive search	170.3256264	2.071419528	DAY	12	140	Urban	0.06503613	12	TRUE
223271	27/07/2022 5:01	27/07/2022	5:01:38	41.386497	2.191333	-3	1	-131	-530	856	27/07/2022 5:01	barcelona	0	PBTP	38.74529643	3603	60.05	1	Resting	155.8085984	2.620515265	DAY	13	140	Urban	0.05948961	13	TRUE
223271	27/07/2022 6:01	27/07/2022	6:01:42	41.386372	2.191223	13	1	-7	-485	899	27/07/2022 6:01	barcelona	0	PBTP	18.51246725	3604	60.06666667	1	Resting	54.22393661	13.27182291	DAY	13	140	Urban	0.020677164	13	TRUE
223271	27/07/2022 7:01	27/07/2022	7:01:36	41.386562	2.191112	33	0	-11	-417	923	27/07/2022 7:01	barcelona	0	PBTP	24.46175442	3594	59.9	1	Resting	45.91686678	24.33818957	DAY	13	140	Urban	0.017503282	13	TRUE
223271	27/07/2022 8:01	27/07/2022	8:01:35	41.386456	2.191115	4	0	-64	-427	920	27/07/2022 8:01	barcelona	0	PBTP	11.78609262	3599	59.98333333	1	Resting	76.87594416	35.56917541	DAY	13	140	Urban	0.029331815	13	TRUE
223271	27/07/2022 9:01	27/07/2022	9:01:18	41.386326	2.191435	21	0	-79	-18	1018	27/07/2022 9:01	barcelona	0	PBTP	38.41340081	3583	59.71666667	1	Resting	311.1355165	46.5417246	DAY	13	140	Urban	0.118835357	13	TRUE
223271	27/07/2022 10:01	27/07/2022	10:01:35	41.386223	2.191563	14	2	-116	-411	921	27/07/2022 10:01	barcelona	0	PBTP	18.26872578	3617	60.28333333	1	Resting	134.3908663	56.78131798	DAY	13	140	Urban	0.051306538	13	TRUE
223271	27/07/2022 11:01	27/07/2022	11:01:16	41.386211	2.191458	-12	0	14	-532	1088	27/07/2022 11:01	barcelona	0	PBTP	11.75467331	3581	59.68333333	2	Intensive search	207.5667592	64.72063953	DAY	13	140	Urban	0.079264847	13	TRUE
223271	27/07/2022 12:01	27/07/2022	12:01:35	41.386253	2.191628	34	0	45	-353	963	27/07/2022 12:01	barcelona	0	PBTP	19.47617407	3619	60.31666667	1	Resting	63.96517688	67.74600051	DAY	13	140	Urban	0.024398999	13	TRUE
223271	27/07/2022 13:01	27/07/2022	13:01:16	41.386131	2.191663	-1	0	-19	-117	1022	27/07/2022 13:01	barcelona	0	PBTP	14.10743913	3581	59.68333333	2	Intensive search	237.2447351	63.96513093	DAY	13	140	Urban	0.09060391	13	TRUE
223271	27/07/2022 14:01	27/07/2022	14:01:35	41.386303	2.191418	-9	1	-41	-511	877	27/07/2022 14:01	barcelona	0	PBTP	33.2872922	3619	60.31666667	2	Intensive search	199.2230773	55.54304046	DAY	13	140	Urban	0.076076977	13	TRUE
223271	27/07/2022 15:01	27/07/2022	15:01:25	41.386116	2.191528	41	0	22	-437	920	27/07/2022 15:01	barcelona	0	PBTP	24.11787141	3590	59.83333333	1	Resting	129.5916637	45.21662759	DAY	13	140	Urban	0.049472907	13	TRUE
223271	27/07/2022 16:01	27/07/2022	16:01:27	41.38599	2.191432	206	0	-73	67	1024	27/07/2022 16:01	barcelona	0	PBTP	17.61060027	3602	60.03333333	1	Resting	398.1934439	34.12603315	DAY	13	140	Urban	0.152097574	13	TRUE
223271	27/07/2022 17:01	27/07/2022	17:01:47	41.3862	2.191058	-14	0	-35	-439	915	27/07/2022 17:01	barcelona	0	PBTP	47.69929826	3620	60.33333333	1	Resting	111.0523264	22.81954713	DAY	13	140	Urban	0.042389583	13	TRUE
223271	27/07/2022 18:01	27/07/2022	18:01:26	41.386513	2.190918	5	0	-10	-690	775	27/07/2022 18:01	barcelona	0	PBTP	38.11441822	3579	59.65	1	Resting	374.6190672	11.82487208	DAY	13	140	Urban	0.143090513	13	TRUE
223271	27/07/2022 19:01	27/07/2022	19:01:32	41.386959	2.191895	-22	0	77	-84	1031	27/07/2022 19:01	barcelona	0	PBTP	119.4403855	3606	60.1	4	Extensive search	305.4402751	1.226326623	DAY	13	140	Urban	0.116659376	13	FALSE
223271	28/07/2022 4:24	28/07/2022	4:24:29	41.353569	2.17002	30	0	97	-539	863	28/07/2022 4:24	barcelona	0	PBTP	379.9959504	926	15.43333333	1	Resting	247.0154472	-3.798202264	DAY	14	162	Port	0.094337005	14	FALSE
223271	28/07/2022 4:38	28/07/2022	4:38:59	41.352894	2.170587	63	1	46	-415	931	28/07/2022 4:38	barcelona	0	PBTP	98.00928407	870	14.5	2	Intensive search	39.29684854	-1.404044544	DAY	14	162	Port	0.014973972	14	FALSE
223271	28/07/2022 4:53	28/07/2022	4:53:59	41.35384	2.170085	-18	0	-4	-428	927	28/07/2022 4:53	barcelona	0	PBTP	119.0504223	900	15	1	Resting	21.77659216	1.127895802	DAY	14	162	Port	0.008280009	14	FALSE
223271	28/07/2022 5:08	28/07/2022	5:08:58	41.355129	2.17033	-219	1	-29	-314	975	28/07/2022 5:08	barcelona	0	PBTP	145.8364512	899	14.98333333	1	Resting	102.7315841	3.707791982	DAY	14	162	Port	0.039210478	14	FALSE
223271	28/07/2022 5:24	28/07/2022	5:24:00	41.355022	2.169815	-201	0	52	-349	964	28/07/2022 5:24	barcelona	0	PBTP	58.50308961	902	15.03333333	1	Resting	32.57661349	6.340046825	DAY	14	162	Port	0.012406372	14	FALSE
223271	28/07/2022 5:38	28/07/2022	5:38:59	41.355682	2.16975	-161	1	79	-369	960	28/07/2022 5:38	barcelona	0	PBTP	73.71213178	899	14.98333333	1	Resting	29.27413232	9.00356957	DAY	14	162	Port	0.011144593	14	FALSE
223271	28/07/2022 5:54	28/07/2022	5:54:05	41.354797	2.170503	-54	0	93	-329	971	28/07/2022 5:54	barcelona	0	PBTP	129.1907275	906	15.1	1	Resting	33.36856079	11.72281403	DAY	14	162	Port	0.012708952	14	FALSE
223271	28/07/2022 6:09	28/07/2022	6:09:00	41.354641	2.170373	12	1	41	-452	919	28/07/2022 6:09	barcelona	0	PBTP	22.57677422	895	14.91666667	1	Resting	100.8502415	14.4382595	DAY	14	162	Port	0.038491673	14	FALSE
223271	28/07/2022 6:24	28/07/2022	6:24:03	41.354694	2.170293	20	0	57	-329	972	28/07/2022 6:24	barcelona	0	PBTP	10.67133453	903	15.05	1	Resting	50.72507376	17.20328055	DAY	14	162	Port	0.019340353	14	FALSE
223271	28/07/2022 6:38	28/07/2022	6:38:58	41.355015	2.170755	19	0	88	-394	931	28/07/2022 6:38	barcelona	0	PBTP	62.55796928	895	14.91666667	2	Intensive search	42.02423192	19.96476668	DAY	14	162	Port	0.016016023	14	FALSE
223271	28/07/2022 6:54	28/07/2022	6:54:04	41.354832	2.169977	-45	0	68	-341	970	28/07/2022 6:54	barcelona	0	PBTP	88.89236469	906	15.1	2	Intensive search	22.41670304	22.77547238	DAY	14	162	Port	0.008524576	14	FALSE
223271	28/07/2022 7:09	28/07/2022	7:09:05	41.355259	2.171195	120	0	36	-338	972	28/07/2022 7:09	barcelona	0	PBTP	143.5462176	901	15.01666667	2	Intensive search	25.94655186	25.58387524	DAY	14	162	Port	0.009873225	14	FALSE
223271	28/07/2022 7:23	28/07/2022	7:23:59	41.354481	2.170552	-3	2	66	-316	972	28/07/2022 7:23	barcelona	0	PBTP	112.2154082	894	14.9	1	Resting	37.06019833	28.37585908	DAY	14	162	Port	0.014119415	14	FALSE
223271	28/07/2022 7:39	28/07/2022	7:39:03	41.354683	2.170142	-61	0	51	-322	980	28/07/2022 7:39	barcelona	0	PBTP	50.82999322	904	15.06666667	2	Intensive search	17.00234323	31.20124571	DAY	14	162	Port	0.006455912	14	FALSE
223271	28/07/2022 7:53	28/07/2022	7:53:58	41.354446	2.170777	40	2	36	-344	967	28/07/2022 7:53	barcelona	0	PBTP	75.38103332	895	14.91666667	1	Resting	50.56653735	33.9959272	DAY	14	162	Port	0.019279781	14	FALSE
223271	28/07/2022 8:08	28/07/2022	8:08:58	41.354347	2.170948	-49	0	88	-322	973	28/07/2022 8:08	barcelona	0	PBTP	21.97330121	900	15	1	Resting	89.65933273	36.79661444	DAY	14	162	Port	0.034215964	14	FALSE
223271	28/07/2022 8:23	28/07/2022	8:23:57	41.354645	2.170793	-59	0	-13	-264	978	28/07/2022 8:23	barcelona	0	PBTP	37.33984484	899	14.98333333	1	Resting	62.83438006	39.57800292	DAY	14	162	Port	0.023966955	14	FALSE
223271	28/07/2022 8:38	28/07/2022	8:38:59	41.355	2.170472	-93	0	-38	4	1023	28/07/2022 8:38	barcelona	0	PBTP	53.21283247	902	15.03333333	2	Intensive search	254.853682	42.34489017	DAY	14	162	Port	0.097331759	14	FALSE
223271	28/07/2022 8:54	28/07/2022	8:54:03	41.354618	2.170863	-39	0	56	-514	880	28/07/2022 8:54	barcelona	0	PBTP	60.77839885	904	15.06666667	4	Extensive search	206.0542095	45.0858073	DAY	14	162	Port	0.078686948	14	FALSE
223271	28/07/2022 9:08	28/07/2022	9:08:57	41.380558	2.19271	-79	32	-13	-280	821	28/07/2022 9:08	barcelona	0	PBTP	3770.554969	894	14.9	4	Extensive search	162.9480161	47.76017895	DAY	14	140	Urban	0.062217367	14	FALSE
223271	28/07/2022 9:24	28/07/2022	9:24:12	41.386623	2.19128	-81	0	-104	-585	803	28/07/2022 9:24	barcelona	0	PBTP	692.6042707	915	15.25	2	Intensive search	87.01499715	50.42738929	DAY	14	140	Urban	0.033205642	14	TRUE
223271	28/07/2022 10:24	28/07/2022	10:24:51	41.38596	2.191158	103	2	-26	-610	815	28/07/2022 10:24	barcelona	0	PBTP	74.92810235	3639	60.65	2	Intensive search	81.62536966	60.07288359	DAY	14	140	Urban	0.031146428	14	FALSE
223271	28/07/2022 11:24	28/07/2022	11:24:29	41.386269	2.191508	-5	0	1	-425	931	28/07/2022 11:24	barcelona	0	PBTP	51.91319097	3578	59.63333333	1	Resting	47.75856962	66.44171729	DAY	14	140	Urban	0.018206941	14	TRUE
223271	28/07/2022 12:24	28/07/2022	12:24:24	41.386383	2.19116	6	0	-36	-438	920	28/07/2022 12:24	barcelona	0	PBTP	40.72781686	3595	59.91666667	1	Resting	129.2900582	66.81951738	DAY	14	140	Urban	0.049357673	14	TRUE
223271	28/07/2022 13:24	28/07/2022	13:24:15	41.386513	2.191597	9	0	102	-47	1024	28/07/2022 13:24	barcelona	0	PBTP	50.70800933	3591	59.85	1	Resting	197.7794736	60.93221006	DAY	14	140	Urban	0.07552542	14	TRUE
223271	28/07/2022 14:24	28/07/2022	14:24:14	41.386173	2.19146	7	0	-145	-36	1016	28/07/2022 14:24	barcelona	0	PBTP	40.74588	3599	59.98333333	1	Resting	206.4493795	51.61213651	DAY	14	140	Urban	0.07883793	14	TRUE
223271	28/07/2022 15:24	28/07/2022	15:24:35	41.386356	2.191268	14	0	48	-391	942	28/07/2022 15:24	barcelona	0	PBTP	29.49155294	3621	60.35	1	Resting	168.2158868	40.83571399	DAY	14	140	Urban	0.064230062	14	TRUE
223271	28/07/2022 16:24	28/07/2022	16:24:07	41.386383	2.192338	242	0	-12	-505	884	28/07/2022 16:24	barcelona	0	PBTP	119.0499752	3572	59.53333333	2	Intensive search	174.3603311	29.73076972	DAY	14	161	Urban	0.066577669	14	FALSE
223271	28/07/2022 17:24	28/07/2022	17:24:01	41.38625	2.191328	-72	0	-24	-372	953	28/07/2022 17:24	barcelona	0	PBTP	113.306971	3594	59.9	2	Intensive search	66.10197533	18.53662859	DAY	14	140	Urban	0.025215405	14	TRUE
223271	28/07/2022 18:24	28/07/2022	18:24:07	41.386211	2.191987	-95	0	-158	-340	973	28/07/2022 18:24	barcelona	0	PBTP	73.4261933	3606	60.1	4	Extensive search	204.454124	7.594747677	DAY	14	161	Urban	0.078075603	14	TRUE
223271	28/07/2022 19:24	28/07/2022	19:24:07	41.3519895	2.169097	103	1	76	-480	906	28/07/2022 19:24	barcelona	0	PBTP	4577.023623	3600	60	1	Resting	68.22992723	-2.736968731	DAY	14	162	Port	0.026028432	14	FALSE
223271	28/07/2022 19:29	28/07/2022	19:29:33	41.351883	2.169255667	60	0	209	-322	959	28/07/2022 19:29	barcelona	0	PBTP	21.25007946	326	5.433333333	1	Resting	150.8347475	-3.63230782	DAY	14	162	Port	0.057589251	14	FALSE
223271	28/07/2022 19:34	28/07/2022	19:34:42	41.35188533	2.169269667	59	2	-16	-318	987	28/07/2022 19:34	barcelona	0	PBTP	1.57861691	309	5.15	1	Resting	89.43619478	-4.473399735	DAY	14	162	Port	0.034130709	14	FALSE
223271	28/07/2022 19:39	28/07/2022	19:39:53	41.3517	2.16893	59	1	32	-258	992	28/07/2022 19:39	barcelona	0	PBTP	43.03073702	311	5.183333333	1	Resting	77.01182944	-5.312239665	DAY	14	162	Port	0.029383733	14	FALSE
223271	29/07/2022 4:15	29/07/2022	4:15:50	41.386333	2.191633	8	1	-98	-552	841	29/07/2022 4:15	barcelona	0	PBTP	4717.736292	858	14.3	1	Resting	203.4128185	-5.335635048	DAY	15	140	Urban	0.077677751	15	TRUE
223271	29/07/2022 5:16	29/07/2022	5:16:14	41.386238	2.191382	11	0	-39	-574	876	29/07/2022 5:16	barcelona	0	PBTP	29.84780301	3624	60.4	1	Resting	126.646336	4.84817692	DAY	15	140	Urban	0.048347586	15	TRUE
223271	29/07/2022 6:15	29/07/2022	6:15:49	41.386581	2.19098	7	0	-32	-601	807	29/07/2022 6:15	barcelona	0	PBTP	58.7587651	3575	59.58333333	2	Intensive search	58.2616685	15.56658921	DAY	15	140	Urban	0.02221986	15	TRUE
223271	29/07/2022 7:16	29/07/2022	7:16:07	41.38623	2.191577	6	0	-71	-723	706	29/07/2022 7:16	barcelona	0	PBTP	77.01406775	3618	60.3	1	Resting	277.9391563	26.77978443	DAY	15	140	Urban	0.106152025	15	TRUE
223271	29/07/2022 8:15	29/07/2022	8:15:48	41.386345	2.191613	33	0	-158	-139	998	29/07/2022 8:15	barcelona	0	PBTP	13.39418736	3581	59.68333333	1	Resting	299.3500973	37.93789809	DAY	15	140	Urban	0.114332502	15	TRUE
223271	29/07/2022 9:15	29/07/2022	9:15:50	41.386562	2.191812	0	0	-126	-202	983	29/07/2022 9:15	barcelona	0	PBTP	32.73553438	3602	60.03333333	1	Resting	177.3031195	48.81792101	DAY	15	140	Urban	0.06770202	15	TRUE
223271	29/07/2022 10:15	29/07/2022	10:15:57	41.386517	2.191225	42	0	25	-383	953	29/07/2022 10:15	barcelona	0	PBTP	65.48113176	3607	60.11666667	2	Intensive search	74.54281506	58.61364336	DAY	15	140	Urban	0.028440397	15	TRUE
223271	29/07/2022 11:15	29/07/2022	11:15:47	41.386677	2.191608	83	0	46	-528	875	29/07/2022 11:15	barcelona	0	PBTP	46.1624771	3590	59.83333333	2	Intensive search	191.9271076	65.59948398	DAY	15	140	Urban	0.073289407	15	TRUE
223271	29/07/2022 12:16	29/07/2022	12:16:38	41.386204	2.19108	-12	0	-19	-529	868	29/07/2022 12:16	barcelona	0	PBTP	78.82060565	3651	60.85	4	Extensive search	245.4525378	66.93688907	DAY	15	140	Urban	0.093739865	15	TRUE
223271	29/07/2022 13:16	29/07/2022	13:16:05	41.400511	2.189195	29	0	130	-81	1015	29/07/2022 13:16	barcelona	0	PBTP	1603.914698	3567	59.45	1	Resting	188.5561146	61.78874983	DAY	15	130	Urban	0.072001451	15	FALSE
223271	29/07/2022 13:21	29/07/2022	13:21:12	41.400536	2.18917	29	0	144	-79	1020	29/07/2022 13:21	barcelona	0	PBTP	3.931008953	307	5.116666667	1	Resting	146.2322843	61.13028351	DAY	15	130	Urban	0.055830788	15	FALSE
223271	29/07/2022 13:36	29/07/2022	13:36:12	41.40057	2.189167	30	0	-66	-123	1025	29/07/2022 13:36	barcelona	0	PBTP	3.793637617	900	15	2	Intensive search	82.98491775	59.0622201	DAY	15	130	Urban	0.03166587	15	FALSE
223271	29/07/2022 13:51	29/07/2022	13:51:11	41.400524	2.189162	29	1	-96	-126	1007	29/07/2022 13:51	barcelona	0	PBTP	5.142833557	899	14.98333333	2	Intensive search	45.56043532	56.82363423	DAY	15	130	Urban	0.0173671	15	FALSE
223271	29/07/2022 14:06	29/07/2022	14:06:11	41.400581	2.189128	29	0	38	-404	938	29/07/2022 14:06	barcelona	0	PBTP	7.378135844	900	15	1	Resting	285.1912445	54.44458874	DAY	15	130	Urban	0.10892283	15	FALSE
223271	29/07/2022 14:21	29/07/2022	14:21:11	41.400578	2.18905	26	0	-287	-92	973	29/07/2022 14:21	barcelona	0	PBTP	8.682057009	900	15	1	Resting	202.6381006	51.95613084	DAY	15	130	Urban	0.077381755	15	FALSE
223271	29/07/2022 14:36	29/07/2022	14:36:14	41.400459	2.189157	25	1	66	-451	915	29/07/2022 14:36	barcelona	0	PBTP	17.79250262	903	15.05	1	Resting	303.4800241	49.37239042	DAY	15	130	Urban	0.115910423	15	FALSE
223271	29/07/2022 14:51	29/07/2022	14:51:13	41.386162	2.19152	-5	7	-20	306	978	29/07/2022 14:51	barcelona	0	PBTP	1610.629882	899	14.98333333	1	Resting	501.5733832	46.73497783	DAY	15	140	Urban	0.191595942	15	TRUE
223271	29/07/2022 15:51	29/07/2022	15:51:25	41.386497	2.190903	-25	0	-52	-161	1003	29/07/2022 15:51	barcelona	0	PBTP	78.07658374	3612	60.2	2	Intensive search	189.061226	35.70581739	DAY	15	140	Urban	0.072194439	15	TRUE
223271	29/07/2022 16:51	29/07/2022	16:51:32	41.386175	2.2063125	-20	0	488	-546	681	29/07/2022 16:51	barcelona	0	PBTP	1714.315361	3607	60.11666667	4	Extensive search	520.7748399	24.42854858	DAY	15	515	Sea	0.198932241	15	FALSE
223271	29/07/2022 16:56	29/07/2022	16:56:50	41.386398	2.191528	1	0	-198	-368	904	29/07/2022 16:56	barcelona	0	PBTP	1644.612088	318	5.3	1	Resting	297.6476417	23.44774437	DAY	15	140	Urban	0.113682045	15	TRUE
223271	29/07/2022 17:57	29/07/2022	17:57:05	41.386284	2.191518	15	0	62	-360	971	29/07/2022 17:57	barcelona	0	PBTP	12.71925012	3615	60.25	1	Resting	89.26160984	12.30482357	DAY	15	140	Urban	0.034064006	15	TRUE
223271	29/07/2022 18:56	29/07/2022	18:56:39	41.38623	2.191438	86	0	34	-36	1026	29/07/2022 18:56	barcelona	0	PBTP	10.73304233	3574	59.56666667	1	Resting	230.2025125	1.730908946	DAY	15	140	Urban	0.087913288	15	TRUE
223271	30/07/2022 5:01	30/07/2022	5:01:59	41.386837	2.191492	-20	0	-47	-375	950	30/07/2022 5:01	barcelona	0	PBTP	71.12585144	3576	59.6	1	Resting	119.630927	2.213463349	DAY	16	140	Urban	0.045667209	16	FALSE
223271	30/07/2022 6:02	30/07/2022	6:02:25	41.38662	2.191238	27	0	-27	-499	890	30/07/2022 6:02	barcelona	0	PBTP	37.14628107	3626	60.43333333	1	Resting	60.10470155	12.96843301	DAY	16	140	Urban	0.022924027	16	TRUE
223271	30/07/2022 7:01	30/07/2022	7:01:55	41.38657	2.190953	-8	0	-22	-390	950	30/07/2022 7:01	barcelona	0	PBTP	32.18293235	3570	59.5	2	Intensive search	57.55038378	23.9811821	DAY	16	140	Urban	0.021948099	16	TRUE
223271	30/07/2022 8:02	30/07/2022	8:02:14	41.386806	2.191532	50	0	-87	-560	830	30/07/2022 8:02	barcelona	0	PBTP	69.53695491	3619	60.31666667	1	Resting	177.7155819	35.27299579	DAY	16	140	Urban	0.06785961	16	FALSE
223271	30/07/2022 9:01	30/07/2022	9:01:52	41.3871	2.191737	81	0	-117	-141	1001	30/07/2022 9:01	barcelona	0	PBTP	39.84550905	3578	59.63333333	2	Intensive search	300.0858435	46.19625628	DAY	16	140	Urban	0.114613609	16	FALSE
223271	30/07/2022 10:02	30/07/2022	10:02:29	41.386349	2.191105	0	0	12	-452	912	30/07/2022 10:02	barcelona	0	PBTP	109.1265732	3637	60.61666667	2	Intensive search	42.43349519	56.40384724	DAY	16	140	Urban	0.016172391	16	TRUE
223271	30/07/2022 11:02	30/07/2022	11:02:44	41.386631	2.191523	2	0	226	-469	886	30/07/2022 11:02	barcelona	0	PBTP	56.07082712	3615	60.25	2	Intensive search	214.0048795	64.23337474	DAY	16	140	Urban	0.08172466	16	TRUE
223271	30/07/2022 12:02	30/07/2022	12:02:27	41.38652	2.191313	22	1	-66	-466	875	30/07/2022 12:02	barcelona	0	PBTP	26.41548297	3583	59.71666667	1	Resting	238.0293897	67.03169329	DAY	16	140	Urban	0.090903703	16	TRUE
223271	30/07/2022 13:01	30/07/2022	13:01:58	41.386345	2.19151	47	0	17	54	1020	30/07/2022 13:01	barcelona	0	PBTP	29.29904876	3571	59.51666667	2	Intensive search	277.3585595	63.25263649	DAY	16	140	Urban	0.105930197	16	TRUE
223271	30/07/2022 14:01	30/07/2022	14:01:55	41.386444	2.191387	27	0	252	-409	911	30/07/2022 14:01	barcelona	0	PBTP	17.5567364	3597	59.95	2	Intensive search	294.8576981	54.95554603	DAY	16	140	Urban	0.112616091	16	TRUE
223271	30/07/2022 15:01	30/07/2022	15:01:50	41.386307	2.191437	-42	3	-10	306	973	30/07/2022 15:01	barcelona	0	PBTP	16.21065956	3595	59.91666667	2	Intensive search	500.2589746	44.66715741	DAY	16	140	Urban	0.191093745	16	TRUE
223271	30/07/2022 16:02	30/07/2022	16:02:02	41.386417	2.191328	-4	1	64	-509	886	30/07/2022 16:02	barcelona	0	PBTP	17.21792856	3612	60.2	2	Intensive search	260.8481092	33.56582684	DAY	16	140	Urban	0.09962205	16	TRUE
223271	30/07/2022 17:01	30/07/2022	17:01:54	41.385941	2.191868	50	1	96	-438	837	30/07/2022 17:01	barcelona	0	PBTP	80.04003349	3592	59.86666667	2	Intensive search	136.2482198	22.34399757	DAY	16	161	Urban	0.052016177	16	FALSE
223271	30/07/2022 18:02	30/07/2022	18:02:01	41.386341	2.190998	-96	1	24	-528	759	30/07/2022 18:02	barcelona	0	PBTP	106.4910443	3607	60.11666667	1	Resting	202.3898	11.24561556	DAY	16	140	Urban	0.077286887	16	TRUE
223271	30/07/2022 19:02	30/07/2022	19:02:23	41.386726	2.19102	7	1	-94	-15	1019	30/07/2022 19:02	barcelona	0	PBTP	42.8607293	3622	60.36666667	4	Extensive search	384.7578136	0.57336963	DAY	16	140	Urban	0.146964223	16	FALSE
223271	31/07/2022 5:07	31/07/2022	5:07:43	41.386669	2.191368	-76	0	16	-735	762	31/07/2022 5:07	barcelona	0	PBTP	253.582763	3631	60.51666667	1	Resting	481.0560514	3.048504114	DAY	17	140	Urban	0.183756886	17	TRUE
223271	31/07/2022 6:07	31/07/2022	6:07:06	41.38623	2.19129	-32	1	123	190	661	31/07/2022 6:07	barcelona	0	PBTP	49.55793295	3563	59.38333333	1	Resting	499.4912704	13.6768317	DAY	17	140	Urban	0.190800429	17	TRUE
223271	31/07/2022 7:07	31/07/2022	7:07:15	41.386368	2.19166	25	0	-222	-288	943	31/07/2022 7:07	barcelona	0	PBTP	43.91906319	3609	60.15	1	Resting	206.2954385	24.83804629	DAY	17	140	Urban	0.078779114	17	TRUE
223271	31/07/2022 8:07	31/07/2022	8:07:59	41.386536	2.191423	55	0	-8	-448	915	31/07/2022 8:07	barcelona	0	PBTP	32.30386619	3644	60.73333333	1	Resting	125.8782519	36.20053808	DAY	17	140	Urban	0.048054124	17	TRUE
223271	31/07/2022 9:07	31/07/2022	9:07:06	41.386322	2.191502	-8	0	-43	-389	938	31/07/2022 9:07	barcelona	0	PBTP	25.35619148	3547	59.11666667	1	Resting	44.46434479	46.97138416	DAY	17	140	Urban	0.016948317	17	TRUE
223271	31/07/2022 10:07	31/07/2022	10:07:35	41.386284	2.19111	-3	1	-3	-488	891	31/07/2022 10:07	barcelona	0	PBTP	43.80479533	3629	60.48333333	1	Resting	42.80045728	57.00379249	DAY	17	140	Urban	0.016312596	17	TRUE
223271	31/07/2022 11:07	31/07/2022	11:07:35	41.386654	2.191507	56	0	44	-506	893	31/07/2022 11:07	barcelona	0	PBTP	60.3405374	3600	60	1	Resting	67.05462262	64.46466702	DAY	17	140	Urban	0.025579383	17	TRUE
223271	31/07/2022 12:07	31/07/2022	12:07:14	41.38673	2.191253	-45	0	102	-421	930	31/07/2022 12:07	barcelona	0	PBTP	29.4872568	3579	59.65	1	Resting	42.24061581	66.71707341	DAY	17	140	Urban	0.016098697	17	TRUE
223271	31/07/2022 13:07	31/07/2022	13:07:15	41.386536	2.191587	-5	1	35	-303	984	31/07/2022 13:07	barcelona	0	PBTP	42.9536595	3601	60.01666667	1	Resting	47.9119133	62.43614469	DAY	17	140	Urban	0.018265529	17	TRUE
223271	31/07/2022 14:07	31/07/2022	14:07:38	41.386311	2.19138	15	0	3	-118	1018	31/07/2022 14:07	barcelona	0	PBTP	33.99232652	3623	60.38333333	1	Resting	170.6420079	53.84534749	DAY	17	140	Urban	0.06515701	17	TRUE
223271	31/07/2022 15:07	31/07/2022	15:07:00	41.386269	2.191288	29	1	1	-362	961	31/07/2022 15:07	barcelona	0	PBTP	11.24729562	3562	59.36666667	1	Resting	118.8017382	43.5652592	DAY	17	140	Urban	0.045350401	17	TRUE
223271	31/07/2022 16:07	31/07/2022	16:07:13	41.386314	2.191332	-1	0	-98	-148	1006	31/07/2022 16:07	barcelona	0	PBTP	6.997575133	3613	60.21666667	1	Resting	84.6246602	32.4346304	DAY	17	140	Urban	0.032292367	17	TRUE
223271	31/07/2022 17:07	31/07/2022	17:07:06	41.385921	2.191653	3	1	-60	-475	896	31/07/2022 17:07	barcelona	0	PBTP	56.41533261	3593	59.88333333	1	Resting	288.6714006	21.21112576	DAY	17	161	Urban	0.110252493	17	FALSE
223271	31/07/2022 18:07	31/07/2022	18:07:15	41.386292	2.191778	-20	0	72	-92	1017	31/07/2022 18:07	barcelona	0	PBTP	43.51560484	3609	60.15	4	Extensive search	168.5965607	10.12751988	DAY	17	140	Urban	0.064375506	17	TRUE
223271	31/07/2022 19:08	31/07/2022	19:08:05	41.3563405	2.175025	-12	0	-244	31	883	31/07/2022 19:08	barcelona	0	PBTP	3815.00268	3650	60.83333333	3	Travelling	329.1585556	-0.581587362	DAY	17	515	Sea	0.125721418	17	FALSE
223271	31/07/2022 19:13	31/07/2022	19:13:25	41.353516	2.16921	-22	0	143	-294	980	31/07/2022 19:13	barcelona	0	PBTP	718.9433419	320	5.333333333	1	Resting	115.5662677	-1.482983015	DAY	17	162	Port	0.044114225	17	FALSE
223271	31/07/2022 19:28	31/07/2022	19:28:17	41.35326	2.169278	-6	0	200	-151	991	31/07/2022 19:28	barcelona	0	PBTP	29.44160616	892	14.86666667	2	Intensive search	147.7956963	-3.966676877	DAY	17	162	Port	0.056428121	17	FALSE
223271	01/08/2022 4:43	01/08/2022	4:43:35	41.385948	2.19142	142	0	-6	-70	1023	01/08/2022 4:43	barcelona	0	PBTP	152.6528592	3620	60.33333333	1	Resting	132.8057914	-1.256315663	DAY	18	140	Urban	0.050700929	18	TRUE
223271	01/08/2022 5:43	01/08/2022	5:43:13	41.385944	2.191803	4	0	81	-64	1021	01/08/2022 5:43	barcelona	0	PBTP	42.60199483	3578	59.63333333	1	Resting	243.8950016	9.186995076	DAY	18	161	Urban	0.093144777	18	FALSE
223271	01/08/2022 6:43	01/08/2022	6:43:13	41.386314	2.191695	-11	0	39	-605	820	01/08/2022 6:43	barcelona	0	PBTP	42.84216832	3600	60	2	Intensive search	225.8942043	20.20550483	DAY	18	140	Urban	0.086267213	18	TRUE
223271	01/08/2022 7:43	01/08/2022	7:43:13	41.385975	2.191657	25	0	0	-490	898	01/08/2022 7:43	barcelona	0	PBTP	37.91445657	3600	60	2	Intensive search	54.51299439	31.43462258	DAY	18	161	Urban	0.020787604	18	TRUE
223271	01/08/2022 8:43	01/08/2022	8:43:43	41.386505	2.19179	160	2	44	-539	868	01/08/2022 8:43	barcelona	0	PBTP	60.73589448	3630	60.5	2	Intensive search	36.60043864	42.62685083	DAY	18	140	Urban	0.013943755	18	TRUE
223271	01/08/2022 9:43	01/08/2022	9:43:14	41.3759155	2.1940065	4	0	100	-510	874	01/08/2022 9:43	barcelona	0	PBTP	1202.511198	3571	59.51666667	1	Resting	46.5063563	52.99001935	DAY	18	515	Sea	0.017728508	18	FALSE
223271	01/08/2022 9:48	01/08/2022	9:48:23	41.375916	2.194003	2	1	97	-514	878	01/08/2022 9:48	barcelona	0	PBTP	0.393238611	309	5.15	2	Intensive search	31.77481819	53.82779328	DAY	18	515	Sea	0.01210003	18	FALSE
223271	01/08/2022 10:03	01/08/2022	10:03:27	41.375885	2.194157	-30	0	136	-398	935	01/08/2022 10:03	barcelona	0	PBTP	17.47194676	904	15.06666667	1	Resting	79.07631267	56.19981878	DAY	18	515	Sea	0.03017251	18	FALSE
223271	01/08/2022 10:18	01/08/2022	10:18:23	41.37566	2.193847	-26	12	7	-331	970	01/08/2022 10:18	barcelona	0	PBTP	42.59412843	896	14.93333333	1	Resting	79.71669139	58.41176224	DAY	18	515	Sea	0.030417179	18	FALSE
223271	01/08/2022 10:33	01/08/2022	10:33:26	41.373436	2.191593	-87	0	-142	-57	910	01/08/2022 10:33	barcelona	0	PBTP	352.0703744	903	15.05	1	Resting	128.209615	60.46690522	DAY	18	515	Sea	0.048944868	18	FALSE
223271	01/08/2022 10:48	01/08/2022	10:48:28	41.373119	2.191035	-25	0	-77	-23	942	01/08/2022 10:48	barcelona	0	PBTP	71.36761019	902	15.03333333	1	Resting	41.06176386	62.30314285	DAY	18	515	Sea	0.015648293	18	FALSE
223271	01/08/2022 11:03	01/08/2022	11:03:22	41.372726	2.190978	-41	2	-51	-67	913	01/08/2022 11:03	barcelona	0	PBTP	44.13768362	894	14.9	1	Resting	56.04422014	63.86274359	DAY	18	515	Sea	0.021372639	18	FALSE
223271	01/08/2022 11:18	01/08/2022	11:18:30	41.367245	2.182028	-55	1	-5	-114	1001	01/08/2022 11:18	barcelona	0	PBTP	1167.082167	908	15.13333333	1	Resting	82.53131043	65.13085629	DAY	18	515	Sea	0.031492561	18	FALSE
223271	01/08/2022 11:33	01/08/2022	11:33:22	41.366848	2.18064	-2	3	79	14	992	01/08/2022 11:33	barcelona	0	PBTP	160.564126	892	14.86666667	1	Resting	112.697733	66.01290869	DAY	18	515	Sea	0.043018244	18	FALSE
223271	01/08/2022 11:48	01/08/2022	11:48:22	41.36702	2.180353	14	1	7	-51	1098	01/08/2022 11:48	barcelona	0	PBTP	37.20851149	900	15	1	Resting	56.18429792	66.49606086	DAY	18	515	Sea	0.021426159	18	FALSE
223271	01/08/2022 12:03	01/08/2022	12:03:23	41.367218	2.179653	58	1	-25	-107	1121	01/08/2022 12:03	barcelona	0	PBTP	80.9088062	901	15.01666667	1	Resting	113.5683477	66.54489879	DAY	18	515	Sea	0.04335088	18	FALSE
223271	01/08/2022 12:08	01/08/2022	12:08:28	41.367355	2.179662	58	0	83	-37	1016	01/08/2022 12:08	barcelona	0	PBTP	15.259848	305	5.083333333	1	Resting	31.29066923	66.46158345	DAY	18	515	Sea	0.011915052	18	FALSE
223271	01/08/2022 12:13	01/08/2022	12:13:23	41.368179	2.17959	58	0	27	6	970	01/08/2022 12:13	barcelona	0	PBTP	91.9336305	295	4.916666667	2	Intensive search	51.11073249	66.33289711	DAY	18	515	Sea	0.019487702	18	FALSE
223271	01/08/2022 12:18	01/08/2022	12:18:27	41.367031	2.179652	54	1	24	-130	972	01/08/2022 12:18	barcelona	0	PBTP	127.7816334	304	5.066666667	2	Intensive search	134.3301451	66.15425574	DAY	18	515	Sea	0.051283338	18	FALSE
223271	01/08/2022 12:23	01/08/2022	12:23:22	41.367619	2.180023	53	3	60	-5	1080	01/08/2022 12:23	barcelona	0	PBTP	77.29106249	295	4.916666667	1	Resting	94.65502869	65.93365315	DAY	18	515	Sea	0.036124669	18	FALSE
223271	01/08/2022 12:28	01/08/2022	12:28:23	41.367706	2.179803	52	3	61	-99	1036	01/08/2022 12:28	barcelona	0	PBTP	26.31108717	301	5.016666667	4	Extensive search	148.0642036	65.66426895	DAY	18	515	Sea	0.056530709	18	FALSE
223271	01/08/2022 12:33	01/08/2022	12:33:23	41.370419	2.180797	52	48	-309	-174	1574	01/08/2022 12:33	barcelona	0	PBTP	321.1677989	300	5	3	Travelling	542.0193412	65.34938348	DAY	18	515	Sea	0.207049126	18	FALSE
223271	01/08/2022 12:38	01/08/2022	12:38:24	41.386154	2.191578	27	2	72	-598	779	01/08/2022 12:38	barcelona	0	PBTP	2120.487715	301	5.016666667	1	Resting	369.5217154	64.97651832	DAY	18	140	Urban	0.141142968	18	TRUE
223271	01/08/2022 13:38	01/08/2022	13:38:30	41.386471	2.191197	28	1	28	-509	891	01/08/2022 13:38	barcelona	0	PBTP	55.11070655	3606	60.1	1	Resting	126.065409	58.13106742	DAY	18	140	Urban	0.048125631	18	TRUE
223271	01/08/2022 14:38	01/08/2022	14:38:29	41.386318	2.191195	69	0	78	-318	971	01/08/2022 14:38	barcelona	0	PBTP	17.00663646	3599	59.98333333	1	Resting	152.5151706	48.45649934	DAY	18	140	Urban	0.05823129	18	TRUE
223271	01/08/2022 15:38	01/08/2022	15:38:43	41.386387	2.191025	6	0	14	-435	919	01/08/2022 15:38	barcelona	0	PBTP	20.40450763	3614	60.23333333	2	Intensive search	35.47302723	37.57974328	DAY	18	140	Urban	0.013513005	18	TRUE
223271	01/08/2022 16:38	01/08/2022	16:38:23	41.386108	2.191633	38	0	-101	-93	1020	01/08/2022 16:38	barcelona	0	PBTP	74.39628128	3580	59.66666667	2	Intensive search	321.0517176	26.4225778	DAY	18	140	Urban	0.122624039	18	TRUE
223271	01/08/2022 17:38	01/08/2022	17:38:45	41.386471	2.190965	-30	0	-128	-780	860	01/08/2022 17:38	barcelona	0	PBTP	84.54665191	3622	60.36666667	2	Intensive search	453.3293793	15.16685188	DAY	18	140	Urban	0.173163358	18	TRUE
223271	01/08/2022 18:38	01/08/2022	18:38:35	41.386398	2.191325	26	0	229	-174	1006	01/08/2022 18:38	barcelona	0	PBTP	40.85522682	3590	59.83333333	4	Extensive search	228.9260259	4.349069029	DAY	18	140	Urban	0.087425581	18	TRUE
223271	01/08/2022 19:38	01/08/2022	19:38:25	41.35388	2.169219	9	0	173	-307	969	01/08/2022 19:38	barcelona	0	PBTP	4371.300101	3590	59.83333333	1	Resting	37.55745345	-5.819878449	DAY	18	162	Port	0.014309402	18	FALSE
223271	02/08/2022 5:13	02/08/2022	5:13:45	41.386463	2.191457	13	0	3	14	1025	02/08/2022 5:13	barcelona	0	PBTP	86.61110289	3609	60.15	1	Resting	130.7715113	3.783965404	DAY	19	140	Urban	0.049923691	19	TRUE
223271	02/08/2022 6:13	02/08/2022	6:13:45	41.386177	2.191422	15	0	-77	-301	987	02/08/2022 6:13	barcelona	0	PBTP	32.02494868	3600	60	1	Resting	156.0988767	14.60021927	DAY	19	140	Urban	0.059600516	19	TRUE
223271	02/08/2022 7:14	02/08/2022	7:14:05	41.386257	2.191552	10	0	-69	-99	1022	02/08/2022 7:14	barcelona	0	PBTP	16.97454878	3620	60.33333333	1	Resting	138.5174524	25.83091947	DAY	19	140	Urban	0.052883183	19	TRUE
223271	02/08/2022 8:13	02/08/2022	8:13:38	41.386745	2.19149	19	0	-7	-459	891	02/08/2022 8:13	barcelona	0	PBTP	54.67536783	3573	59.55	1	Resting	144.8274944	36.95690851	DAY	19	140	Urban	0.05529406	19	TRUE
223271	02/08/2022 9:13	02/08/2022	9:13:57	41.386688	2.1906	62	0	90	-330	970	02/08/2022 9:13	barcelona	0	PBTP	99.1939273	3619	60.31666667	2	Intensive search	122.5515229	47.85436549	DAY	19	140	Urban	0.046783081	19	FALSE
223271	02/08/2022 10:14	02/08/2022	10:14:05	41.386684	2.191148	-4	0	24	-417	938	02/08/2022 10:14	barcelona	0	PBTP	60.95363679	3608	60.13333333	1	Resting	105.8990439	57.59064894	DAY	19	140	Urban	0.040420669	19	TRUE
223271	02/08/2022 12:14	02/08/2022	12:14:21	41.386505	2.19127	19	1	128	-675	991	02/08/2022 12:14	barcelona	0	PBTP	24.08201323	7216	120.2666667	1	Resting	178.0415725	66.02748237	DAY	19	140	Urban	0.067984161	19	TRUE
223271	02/08/2022 13:13	02/08/2022	13:13:38	41.386036	2.191523	44	0	56	-664	687	02/08/2022 13:13	barcelona	0	PBTP	59.23762975	3557	59.28333333	1	Resting	275.4947252	61.22673606	DAY	19	140	Urban	0.105218081	19	TRUE
223271	02/08/2022 14:13	02/08/2022	14:13:54	41.387165	2.192123	-94	0	97	-87	1027	02/08/2022 14:13	barcelona	0	PBTP	142.1251364	3616	60.26666667	2	Intensive search	356.4277505	52.43064839	DAY	19	140	Urban	0.136140158	19	FALSE
223271	02/08/2022 15:13	02/08/2022	15:13:44	41.386467	2.191712	56	0	59	-460	914	02/08/2022 15:13	barcelona	0	PBTP	90.04607939	3590	59.83333333	1	Resting	102.8960583	41.9916242	DAY	19	140	Urban	0.039273319	19	TRUE
223271	02/08/2022 16:14	02/08/2022	16:14:05	41.38678	2.191175	-5	0	36	-360	959	02/08/2022 16:14	barcelona	0	PBTP	69.12110867	3621	60.35	1	Resting	29.14363029	30.81078682	DAY	19	140	Urban	0.011094733	19	FALSE
223271	02/08/2022 17:14	02/08/2022	17:14:05	41.386349	2.191158	-102	0	48	-411	948	02/08/2022 17:14	barcelona	0	PBTP	47.94078939	3600	60	1	Resting	65.85404137	19.56868404	DAY	19	140	Urban	0.025120677	19	TRUE
223271	02/08/2022 18:13	02/08/2022	18:13:38	41.385567	2.190588	131	1	76	-316	974	02/08/2022 18:13	barcelona	0	PBTP	107.5812142	3573	59.55	3	Travelling	75.41746994	8.619566374	DAY	19	140	Urban	0.028774576	19	FALSE
223271	02/08/2022 19:13	02/08/2022	19:13:42	41.355129	2.1709935	-68	0	40	-395	953	02/08/2022 19:13	barcelona	0	PBTP	4024.294269	3604	60.06666667	1	Resting	83.49125223	-1.912108847	DAY	19	162	Port	0.031859325	19	FALSE
223271	02/08/2022 19:18	02/08/2022	19:18:51	41.355038	2.170647	-68	0	197	-456	901	02/08/2022 19:18	barcelona	0	PBTP	39.84500857	309	5.15	1	Resting	66.9328115	-2.780703619	DAY	19	162	Port	0.025532843	19	FALSE
223271	02/08/2022 19:33	02/08/2022	19:33:50	41.355366	2.170915	-53	6	226	-383	934	02/08/2022 19:33	barcelona	0	PBTP	47.09138974	899	14.98333333	1	Resting	77.70856372	-5.270164148	DAY	19	162	Port	0.029649934	19	FALSE
223271	03/08/2022 4:18	03/08/2022	4:18:58	41.385971	2.19154	77	1	29	-300	987	03/08/2022 4:18	barcelona	0	PBTP	3765.975089	903	15.05	1	Resting	127.7876361	-5.692240266	DAY	20	140	Urban	0.048783642	20	TRUE
223271	03/08/2022 5:18	03/08/2022	5:18:53	41.386921	2.193245	-45	0	-75	-444	916	03/08/2022 5:18	barcelona	0	PBTP	217.0539171	3595	59.91666667	1	Resting	182.0785902	4.529304131	DAY	20	114	Urban	0.069526584	20	FALSE
223271	03/08/2022 6:19	03/08/2022	6:19:06	41.387024	2.191497	18	0	-156	-55	1005	03/08/2022 6:19	barcelona	0	PBTP	194.7603251	3613	60.21666667	1	Resting	315.320243	15.43677695	DAY	20	140	Urban	0.120434215	20	FALSE
223271	03/08/2022 7:19	03/08/2022	7:19:23	41.386253	2.191548	21	0	249	-341	941	03/08/2022 7:19	barcelona	0	PBTP	85.8803041	3617	60.28333333	1	Resting	165.1695816	26.67881047	DAY	20	140	Urban	0.06306616	20	TRUE
223271	03/08/2022 8:19	03/08/2022	8:19:11	41.386372	2.19099	48	1	114	-459	900	03/08/2022 8:19	barcelona	0	PBTP	63.45792621	3588	59.8	1	Resting	122.4885379	37.83314229	DAY	20	140	Urban	0.046759016	20	TRUE
223271	03/08/2022 9:18	03/08/2022	9:18:55	41.386665	2.191347	32	0	100	-208	987	03/08/2022 9:18	barcelona	0	PBTP	51.3538615	3584	59.73333333	1	Resting	186.4130919	48.55076247	DAY	20	140	Urban	0.071182667	20	TRUE
223271	03/08/2022 10:19	03/08/2022	10:19:23	41.386547	2.191452	-29	0	113	-563	896	03/08/2022 10:19	barcelona	0	PBTP	17.56130624	3628	60.46666667	2	Intensive search	138.7230018	58.15195175	DAY	20	140	Urban	0.052961717	20	TRUE
223271	03/08/2022 11:19	03/08/2022	11:19:24	41.386688	2.191253	51	1	-65	-484	896	03/08/2022 11:19	barcelona	0	PBTP	27.120279	3601	60.01666667	1	Resting	89.16408015	64.69712865	DAY	20	140	Urban	0.034026742	20	TRUE
223271	03/08/2022 12:19	03/08/2022	12:19:14	41.386517	2.191173	-1	0	-2	-446	925	03/08/2022 12:19	barcelona	0	PBTP	20.98562246	3590	59.83333333	1	Resting	32.31056045	65.58729969	DAY	20	140	Urban	0.012304721	20	TRUE
223271	03/08/2022 13:19	03/08/2022	13:19:23	41.386467	2.19112	17	0	-25	-504	887	03/08/2022 13:19	barcelona	0	PBTP	8.101479711	3609	60.15	2	Intensive search	76.18679785	60.28180831	DAY	20	140	Urban	0.029068513	20	TRUE
223271	03/08/2022 14:19	03/08/2022	14:19:20	41.386803	2.191613	-36	0	-146	-110	1002	03/08/2022 14:19	barcelona	0	PBTP	66.34347851	3597	59.95	2	Intensive search	295.2537022	51.33135448	DAY	20	140	Urban	0.112767393	20	FALSE
223271	03/08/2022 15:19	03/08/2022	15:19:23	41.386406	2.191125	-13	0	65	-478	905	03/08/2022 15:19	barcelona	0	PBTP	69.95087365	3603	60.05	2	Intensive search	212.1367837	40.77998616	DAY	20	140	Urban	0.081010916	20	TRUE
223271	03/08/2022 16:19	03/08/2022	16:19:29	41.386616	2.191593	20	0	31	-413	932	03/08/2022 16:19	barcelona	0	PBTP	57.0472253	3606	60.1	2	Intensive search	194.5274885	29.6216767	DAY	20	140	Urban	0.074282934	20	TRUE
223271	03/08/2022 17:19	03/08/2022	17:19:00	41.386806	2.190843	27	0	-208	-81	997	03/08/2022 17:19	barcelona	0	PBTP	86.05115883	3571	59.51666667	2	Intensive search	196.7191533	18.47465352	DAY	20	140	Urban	0.075120303	20	FALSE
223271	03/08/2022 18:18	03/08/2022	18:18:51	41.385899	2.191565	55	0	-143	-58	1009	03/08/2022 18:18	barcelona	0	PBTP	128.8848653	3591	59.85	4	Extensive search	178.1649036	7.492919719	DAY	20	161	Urban	0.068031282	20	FALSE
223271	03/08/2022 19:19	03/08/2022	19:19:04	41.35466	2.168345	-230	0	222	-342	942	03/08/2022 19:19	barcelona	0	PBTP	4327.305851	3613	60.21666667	1	Resting	246.9959765	-3.015121331	DAY	20	162	Port	0.094329566	20	FALSE
223271	03/08/2022 19:24	03/08/2022	19:24:35	41.353817	2.168833	-44	0	-31	-217	997	03/08/2022 19:24	barcelona	0	PBTP	108.2829899	331	5.516666667	1	Resting	97.65880112	-3.940329977	DAY	20	162	Port	0.03727232	20	FALSE
223271	04/08/2022 4:24	04/08/2022	4:24:22	41.386032	2.191348	28	0	-17	-560	839	04/08/2022 4:24	barcelona	0	PBTP	6082.485384	909	15.15	1	Resting	192.1667167	-4.982634107	DAY	21	140	Urban	0.073380954	21	TRUE
223271	04/08/2022 5:24	04/08/2022	5:24:18	41.386272	2.191665	-27	1	167	-302	978	04/08/2022 5:24	barcelona	0	PBTP	44.21224983	3596	59.93333333	1	Resting	219.397493	5.327809674	DAY	21	140	Urban	0.083785015	21	TRUE
223271	04/08/2022 6:24	04/08/2022	6:24:33	41.386555	2.190873	-12	1	39	-500	890	04/08/2022 6:24	barcelona	0	PBTP	93.53834146	3615	60.25	2	Intensive search	105.8522056	16.29366442	DAY	21	140	Urban	0.040402774	21	FALSE
223271	04/08/2022 7:24	04/08/2022	7:24:48	41.386475	2.19211	78	1	44	-381	933	04/08/2022 7:24	barcelona	0	PBTP	137.8739516	3615	60.25	2	Intensive search	50.96482131	27.54770574	DAY	21	161	Urban	0.019431954	21	FALSE
223271	04/08/2022 8:24	04/08/2022	8:24:46	41.386284	2.191558	-10	1	79	-230	994	04/08/2022 8:24	barcelona	0	PBTP	64.96336498	3598	59.96666667	1	Resting	138.0958411	38.70932432	DAY	21	140	Urban	0.052722098	21	TRUE
223271	04/08/2022 9:24	04/08/2022	9:24:18	41.385406	2.193108	-69	1	28	-451	916	04/08/2022 9:24	barcelona	0	PBTP	198.1032587	3572	59.53333333	2	Intensive search	60.15309404	49.30508057	DAY	21	161	Urban	0.022942517	21	FALSE
223271	04/08/2022 10:24	04/08/2022	10:24:33	41.38599	2.191043	-65	1	37	-483	897	04/08/2022 10:24	barcelona	0	PBTP	238.6778134	3615	60.25	1	Resting	19.03006808	58.66224109	DAY	21	140	Urban	0.007230644	21	FALSE
223271	04/08/2022 11:25	04/08/2022	11:25:36	41.386292	2.191277	28	3	61	-482	906	04/08/2022 11:25	barcelona	0	PBTP	42.47427767	3663	61.05	1	Resting	41.81756233	64.84210515	DAY	21	140	Urban	0.015937061	21	TRUE
223271	04/08/2022 12:25	04/08/2022	12:25:24	41.386322	2.191215	11	0	52	-506	887	04/08/2022 12:25	barcelona	0	PBTP	7.659838603	3588	59.8	1	Resting	34.57576149	65.03549546	DAY	21	140	Urban	0.013170187	21	TRUE
223271	04/08/2022 13:24	04/08/2022	13:24:33	41.38652	2.191237	16	0	-25	-469	905	04/08/2022 13:24	barcelona	0	PBTP	22.14232987	3549	59.15	1	Resting	84.20639265	59.38182078	DAY	21	140	Urban	0.032132559	21	TRUE
223271	04/08/2022 14:24	04/08/2022	14:24:17	41.386505	2.19182	25	0	17	-301	972	04/08/2022 14:24	barcelona	0	PBTP	64.86636427	3584	59.73333333	1	Resting	46.29920014	50.29923068	DAY	21	140	Urban	0.01764936	21	TRUE
223271	04/08/2022 15:24	04/08/2022	15:24:18	41.386322	2.191582	40	0	-17	-37	1024	04/08/2022 15:24	barcelona	0	PBTP	33.38346366	3601	60.01666667	1	Resting	140.9913008	39.69356818	DAY	21	140	Urban	0.053828366	21	TRUE
223271	04/08/2022 16:24	04/08/2022	16:24:14	41.385731	2.191587	68	0	-151	-49	997	04/08/2022 16:24	barcelona	0	PBTP	65.68901869	3596	59.93333333	1	Resting	171.2534295	28.5492341	DAY	21	161	Urban	0.065390616	21	FALSE
223271	04/08/2022 17:24	04/08/2022	17:24:34	41.386406	2.191847	-46	0	129	-435	889	04/08/2022 17:24	barcelona	0	PBTP	80.40351252	3620	60.33333333	1	Resting	279.1910756	17.25429428	DAY	21	140	Urban	0.106630346	21	TRUE
223271	04/08/2022 18:24	04/08/2022	18:24:25	41.386257	2.191222	14	0	30	-88	1027	04/08/2022 18:24	barcelona	0	PBTP	71.46180075	3591	59.85	1	Resting	207.3177688	6.301634839	DAY	21	140	Urban	0.079169716	21	TRUE
223271	04/08/2022 19:24	04/08/2022	19:24:15	41.352779	2.168342	6	0	-13	-485	894	04/08/2022 19:24	barcelona	0	PBTP	4507.959035	3590	59.83333333	1	Resting	147.8858386	-4.090575232	DAY	21	162	Port	0.056462561	21	FALSE
223271	04/08/2022 19:29	04/08/2022	19:29:28	41.352726	2.168405	-5	0	159	-482	907	04/08/2022 19:29	barcelona	0	PBTP	9.15439031	313	5.216666667	2	Intensive search	160.5476064	-4.959526956	DAY	21	162	Port	0.061300242	21	FALSE
223271	05/08/2022 4:30	05/08/2022	4:30:23	41.386326	2.190947	14	0	-48	-577	832	05/08/2022 4:30	barcelona	0	PBTP	5821.009708	960	16	2	Intensive search	346.2830746	-4.160574543	DAY	22	140	Urban	0.132264182	22	TRUE
223271	05/08/2022 5:29	05/08/2022	5:29:23	41.386089	2.191523	-14	0	-38	-98	1020	05/08/2022 5:29	barcelona	0	PBTP	69.27022916	3540	59	1	Resting	264.443428	6.073700635	DAY	22	140	Urban	0.100995713	22	TRUE
223271	05/08/2022 6:29	05/08/2022	6:29:29	41.386509	2.191688	49	1	21	-481	895	05/08/2022 6:29	barcelona	0	PBTP	50.15887498	3606	60.1	1	Resting	122.9941805	17.05806224	DAY	22	140	Urban	0.046952207	22	TRUE
223271	05/08/2022 7:29	05/08/2022	7:29:46	41.386497	2.191765	63	0	-35	-348	985	05/08/2022 7:29	barcelona	0	PBTP	8.667655105	3617	60.28333333	1	Resting	83.8012297	28.32983699	DAY	22	140	Urban	0.031977758	22	TRUE
223271	05/08/2022 8:29	05/08/2022	8:29:36	41.386364	2.191895	36	0	-55	-448	908	05/08/2022 8:29	barcelona	0	PBTP	20.67826139	3590	59.83333333	1	Resting	43.67783104	39.4404209	DAY	22	140	Urban	0.016647814	22	TRUE
223271	05/08/2022 9:30	05/08/2022	9:30:00	41.386925	2.191342	-70	0	-10	-502	892	05/08/2022 9:30	barcelona	0	PBTP	87.58460644	3624	60.4	1	Resting	54.39053115	50.09156127	DAY	22	140	Urban	0.020740815	22	FALSE
223271	05/08/2022 10:29	05/08/2022	10:29:29	41.386242	2.190553	-22	0	5	-495	890	05/08/2022 10:29	barcelona	0	PBTP	116.0345857	3569	59.48333333	1	Resting	41.01879872	59.10782546	DAY	22	140	Urban	0.015631878	22	FALSE
223271	05/08/2022 11:29	05/08/2022	11:29:48	41.386433	2.191077	8	0	87	-369	835	05/08/2022 11:29	barcelona	0	PBTP	62.0283576	3619	60.31666667	1	Resting	133.3365795	64.81232667	DAY	22	140	Urban	0.050903727	22	TRUE
223271	05/08/2022 12:29	05/08/2022	12:29:35	41.386181	2.191563	-19	0	2	-453	920	05/08/2022 12:29	barcelona	0	PBTP	60.88125592	3587	59.78333333	1	Resting	17.92327046	64.53572329	DAY	22	140	Urban	0.00680777	22	TRUE
223271	05/08/2022 13:29	05/08/2022	13:29:43	41.386616	2.191472	83	0	-102	-472	896	05/08/2022 13:29	barcelona	0	PBTP	49.39616439	3608	60.13333333	4	Extensive search	166.4545846	58.45747482	DAY	22	140	Urban	0.063557121	22	TRUE
223271	05/08/2022 14:29	05/08/2022	14:29:30	41.3303775	2.210801	-24	1	-81	-159	1216	05/08/2022 14:29	barcelona	0	PBTP	6609.981557	3587	59.78333333	4	Extensive search	138.6880887	49.22179085	DAY	22	NA	Sea	0.052948378	22	FALSE
223271	05/08/2022 14:34	05/08/2022	14:34:39	41.320835	2.215695	-17	39	-183	-309	1343	05/08/2022 14:34	barcelona	0	PBTP	1192.119448	309	5.15	4	Extensive search	210.6742955	48.34314276	DAY	22	NA	Sea	0.080452144	22	FALSE
223271	05/08/2022 14:50	05/08/2022	14:50:03	41.320107	2.247547	54	3	-65	-28	983	05/08/2022 14:50	barcelona	0	PBTP	3543.704106	924	15.4	4	Extensive search	248.1129609	45.64097269	DAY	22	NA	Sea	0.094756332	22	FALSE
223271	05/08/2022 15:04	05/08/2022	15:04:43	41.329311	2.248542	-22	3	-122	-22	1189	05/08/2022 15:04	barcelona	0	PBTP	1028.908231	880	14.66666667	4	Extensive search	105.2502205	43.02624344	DAY	22	NA	Sea	0.040172773	22	FALSE
223271	05/08/2022 15:19	05/08/2022	15:19:39	41.327034	2.14005	94	22	-132	-106	1238	05/08/2022 15:19	barcelona	0	PBTP	12069.81785	896	14.93333333	4	Extensive search	212.0144139	40.40171019	DAY	22	130	Urban	0.080964163	22	FALSE
223271	05/08/2022 15:34	05/08/2022	15:34:59	41.32457	2.11084	-3	0	86	-663	790	05/08/2022 15:34	barcelona	0	PBTP	3260.443241	920	15.33333333	4	Extensive search	463.4158258	37.61085897	DAY	22	130	Urban	0.177017086	22	FALSE
223271	05/08/2022 15:49	05/08/2022	15:49:38	41.340271	2.127385	31	25	-279	-28	764	05/08/2022 15:49	barcelona	0	PBTP	2536.158198	879	14.65	3	Travelling	389.3787364	34.88242107	DAY	22	130	Urban	0.148729739	22	FALSE
223271	05/08/2022 16:05	05/08/2022	16:05:05	41.348869	2.154948	18	0	0	-408	932	05/08/2022 16:05	barcelona	0	PBTP	3211.227647	927	15.45	1	Resting	88.47556208	31.97969945	DAY	22	162	Port	0.03376368	22	FALSE
223271	05/08/2022 16:19	05/08/2022	16:19:36	41.348862	2.155022	9	0	67	-451	911	05/08/2022 16:19	barcelona	0	PBTP	8.267437687	871	14.51666667	1	Resting	77.20151845	29.26066662	DAY	22	162	Port	0.029456207	22	FALSE
223271	05/08/2022 16:34	05/08/2022	16:34:36	41.348812	2.155042	26	0	18	-463	906	05/08/2022 16:34	barcelona	0	PBTP	5.986068051	900	15	2	Intensive search	94.57077802	26.44492355	DAY	22	162	Port	0.036092479	22	FALSE
223271	05/08/2022 16:49	05/08/2022	16:49:40	41.348869	2.155022	7	0	119	-297	977	05/08/2022 16:49	barcelona	0	PBTP	6.714611323	904	15.06666667	1	Resting	105.2194821	23.61585557	DAY	22	162	Port	0.040161029	22	FALSE
223271	05/08/2022 17:04	05/08/2022	17:04:38	41.348904	2.155027	64	1	104	-426	923	05/08/2022 17:04	barcelona	0	PBTP	3.929718136	898	14.96666667	2	Intensive search	69.30906204	20.80985479	DAY	22	162	Port	0.026440737	22	FALSE
223271	05/08/2022 17:19	05/08/2022	17:19:39	41.348827	2.154963	40	2	79	-438	918	05/08/2022 17:19	barcelona	0	PBTP	11.13186769	901	15.01666667	2	Intensive search	145.9693792	18.00371008	DAY	22	162	Port	0.05573034	22	FALSE
223271	05/08/2022 17:34	05/08/2022	17:34:46	41.349052	2.155538	166	0	-134	-335	965	05/08/2022 17:34	barcelona	0	PBTP	68.67072835	907	15.11666667	3	Travelling	137.6378868	15.19251566	DAY	22	162	Port	0.052547127	22	FALSE
223271	05/08/2022 17:49	05/08/2022	17:49:38	41.35384	2.164272	61	66	-325	-367	1533	05/08/2022 17:49	barcelona	0	PBTP	1107.666232	892	14.86666667	3	Travelling	469.6428126	12.44110541	DAY	22	162	Port	0.17939623	22	FALSE
223271	05/08/2022 18:04	05/08/2022	18:04:39	41.386105	2.191497	41	0	-96	-575	832	05/08/2022 18:04	barcelona	0	PBTP	4693.601724	901	15.01666667	1	Resting	351.9179703	9.678767408	DAY	22	140	Urban	0.134417106	22	TRUE
223271	05/08/2022 19:04	05/08/2022	19:04:38	41.386353	2.191602	-70	0	-61	-67	1017	05/08/2022 19:04	barcelona	0	PBTP	29.93601017	3599	59.98333333	4	Extensive search	204.604173	-0.971681368	DAY	22	140	Urban	0.078132932	22	TRUE
223271	06/08/2022 5:11	06/08/2022	5:11:05	41.386902	2.191538	59	1	-61	-191	999	06/08/2022 5:11	barcelona	0	PBTP	191.7195753	3652	60.86666667	1	Resting	63.35213349	2.660434994	DAY	23	140	Urban	0.024164773	23	FALSE
223271	06/08/2022 6:11	06/08/2022	6:11:06	41.387074	2.191318	120	0	22	-454	908	06/08/2022 6:11	barcelona	0	PBTP	31.05201473	3601	60.01666667	2	Intensive search	173.8139117	13.50276176	DAY	23	140	Urban	0.066368899	23	FALSE
223271	06/08/2022 7:10	06/08/2022	7:10:45	41.386551	2.191772	5	0	-41	-99	984	06/08/2022 7:10	barcelona	0	PBTP	76.99921769	3579	59.65	1	Resting	269.207419	24.61574615	DAY	23	140	Urban	0.102815891	23	TRUE
223271	06/08/2022 8:10	06/08/2022	8:10:38	41.386505	2.191297	-1	1	-6	-576	833	06/08/2022 8:10	barcelona	0	PBTP	53.07929836	3593	59.88333333	1	Resting	192.6736627	35.79676792	DAY	23	140	Urban	0.073574643	23	TRUE
223271	06/08/2022 9:10	06/08/2022	9:10:20	41.38625	2.191158	-4	0	-13	-427	930	06/08/2022 9:10	barcelona	0	PBTP	32.2845613	3582	59.7	2	Intensive search	29.7006703	46.56002138	DAY	23	140	Urban	0.011307561	23	TRUE
223271	06/08/2022 10:10	06/08/2022	10:10:32	41.386578	2.191205	19	0	-69	-308	971	06/08/2022 10:10	barcelona	0	PBTP	36.82846071	3612	60.2	2	Intensive search	118.4322159	56.28236902	DAY	23	140	Urban	0.045209217	23	TRUE
223271	06/08/2022 11:10	06/08/2022	11:10:23	41.386345	2.191147	-10	0	0	-453	911	06/08/2022 11:10	barcelona	0	PBTP	26.68820413	3591	59.85	1	Resting	58.65360481	63.27614557	DAY	23	140	Urban	0.022369607	23	TRUE
223271	06/08/2022 12:10	06/08/2022	12:10:36	41.386257	2.191153	-12	0	0	-459	907	06/08/2022 12:10	barcelona	0	PBTP	9.803499342	3613	60.21666667	1	Resting	63.78419595	65.06388338	DAY	23	140	Urban	0.024329852	23	TRUE
223271	06/08/2022 13:10	06/08/2022	13:10:34	41.386292	2.191217	82	1	110	-356	959	06/08/2022 13:10	barcelona	0	PBTP	8.112058041	3598	59.96666667	1	Resting	111.2830695	60.61576067	DAY	23	140	Urban	0.042477743	23	TRUE
223271	06/08/2022 14:10	06/08/2022	14:10:35	41.386318	2.190942	48	1	-28	-501	890	06/08/2022 14:10	barcelona	0	PBTP	30.72343819	3601	60.01666667	2	Intensive search	78.58303668	52.12650466	DAY	23	140	Urban	0.029984044	23	TRUE
223271	06/08/2022 15:10	06/08/2022	15:10:41	41.386219	2.19127	12	1	86	-425	916	06/08/2022 15:10	barcelona	0	PBTP	38.10546893	3606	60.1	1	Resting	99.29434729	41.77608801	DAY	23	140	Urban	0.037897213	23	TRUE
223271	06/08/2022 16:10	06/08/2022	16:10:59	41.38636	2.191385	12	0	74	-596	797	06/08/2022 16:10	barcelona	0	PBTP	20.22880048	3618	60.3	1	Resting	148.209446	30.65323886	DAY	23	140	Urban	0.056586202	23	TRUE
223271	06/08/2022 17:10	06/08/2022	17:10:35	41.386147	2.191523	18	0	-31	-584	833	06/08/2022 17:10	barcelona	0	PBTP	28.21438064	3576	59.6	2	Intensive search	149.2368087	19.48002442	DAY	23	140	Urban	0.056978726	23	TRUE
223271	06/08/2022 18:10	06/08/2022	18:10:54	41.386623	2.19086	39	1	-108	-60	1026	06/08/2022 18:10	barcelona	0	PBTP	90.7577878	3619	60.31666667	4	Extensive search	385.9937108	8.343307697	DAY	23	140	Urban	0.147436423	23	FALSE
223271	06/08/2022 19:10	06/08/2022	19:10:16	41.35499	2.171073	18	25	82	-496	907	06/08/2022 19:10	barcelona	0	PBTP	4147.895528	3562	59.36666667	2	Intensive search	164.1072301	-2.148251468	DAY	23	162	Port	0.062660268	23	FALSE
223271	06/08/2022 19:15	06/08/2022	19:15:36	41.355095	2.171237	94	1	302	-255	933	06/08/2022 19:15	barcelona	0	PBTP	21.65492943	320	5.333333333	2	Intensive search	210.4502637	-3.057561842	DAY	23	162	Port	0.080366548	23	FALSE
223271	06/08/2022 19:30	06/08/2022	19:30:32	41.35434	2.170313	-88	0	46	-303	938	06/08/2022 19:30	barcelona	0	PBTP	132.6805893	896	14.93333333	1	Resting	89.69653567	-5.566471023	DAY	23	162	Port	0.034230178	23	FALSE
223271	07/08/2022 4:30	07/08/2022	4:30:31	41.386112	2.191205	-16	0	60	-508	892	07/08/2022 4:30	barcelona	0	PBTP	2573.701013	907	15.11666667	1	Resting	160.6394951	-4.494253833	DAY	24	140	Urban	0.06133535	24	TRUE
223271	07/08/2022 5:30	07/08/2022	5:30:27	41.386417	2.191923	52	1	-65	-432	867	07/08/2022 5:30	barcelona	0	PBTP	86.75744271	3596	59.93333333	2	Intensive search	88.22574043	5.940631142	DAY	24	140	Urban	0.033668231	24	TRUE
223271	07/08/2022 6:30	07/08/2022	6:30:55	41.386559	2.190792	13	2	31	-289	987	07/08/2022 6:30	barcelona	0	PBTP	126.7831338	3628	60.46666667	2	Intensive search	167.7076203	17.01837152	DAY	24	140	Urban	0.064035868	24	FALSE
223271	07/08/2022 7:30	07/08/2022	7:30:28	41.386646	2.191178	39	0	113	-317	972	07/08/2022 7:30	barcelona	0	PBTP	44.00879825	3573	59.55	1	Resting	154.6685232	28.1594369	DAY	24	140	Urban	0.059054021	24	TRUE
223271	07/08/2022 8:30	07/08/2022	8:30:28	41.386738	2.191167	24	1	127	-457	908	07/08/2022 8:30	barcelona	0	PBTP	10.29827485	3600	60	2	Intensive search	124.2224283	39.28218495	DAY	24	140	Urban	0.047421484	24	TRUE
223271	07/08/2022 9:30	07/08/2022	9:30:56	41.38625	2.191347	-21	0	-203	-512	829	07/08/2022 9:30	barcelona	0	PBTP	57.81584101	3628	60.46666667	1	Resting	310.4362214	49.88956112	DAY	24	140	Urban	0.118568177	24	TRUE
223271	07/08/2022 10:30	07/08/2022	10:30:37	41.386272	2.190575	-8	0	44	-475	902	07/08/2022 10:30	barcelona	0	PBTP	85.90151615	3581	59.68333333	1	Resting	216.5206882	58.81874735	DAY	24	140	Urban	0.082685874	24	FALSE
223271	07/08/2022 11:30	07/08/2022	11:30:39	41.386414	2.190955	94	0	171	358	936	07/08/2022 11:30	barcelona	0	PBTP	45.11656698	3602	60.03333333	1	Resting	578.2271814	64.32428215	DAY	24	140	Urban	0.220883054	24	TRUE
223271	07/08/2022 13:30	07/08/2022	13:30:49	41.386345	2.191422	-22	3	83	-385	950	07/08/2022 13:30	barcelona	0	PBTP	52.50577213	7210	120.1666667	2	Intensive search	192.0720234	57.82107711	DAY	24	140	Urban	0.073344775	24	TRUE
223271	07/08/2022 14:30	07/08/2022	14:30:33	41.386631	2.191115	18	1	128	-313	964	07/08/2022 14:30	barcelona	0	PBTP	46.65216552	3584	59.73333333	2	Intensive search	130.8504047	48.60251163	DAY	24	140	Urban	0.049953834	24	TRUE
223271	07/08/2022 15:30	07/08/2022	15:30:30	41.386047	2.191595	60	0	-89	-95	1018	07/08/2022 15:30	barcelona	0	PBTP	84.0445095	3597	59.95	1	Resting	175.047442	37.96609198	DAY	24	140	Urban	0.066840194	24	TRUE
223271	07/08/2022 16:30	07/08/2022	16:30:36	41.386032	2.191373	-42	1	-28	-447	911	07/08/2022 16:30	barcelona	0	PBTP	24.7484581	3606	60.1	2	Intensive search	244.2076548	26.77976332	DAY	24	140	Urban	0.093264232	24	TRUE
223271	07/08/2022 17:30	07/08/2022	17:30:25	41.38549	2.192608	-45	0	-68	-103	1022	07/08/2022 17:30	barcelona	0	PBTP	149.9930856	3589	59.81666667	4	Extensive search	116.8224615	15.58359746	DAY	24	112	Urban	0.044594179	24	FALSE
223271	07/08/2022 18:30	07/08/2022	18:30:24	41.3546655	2.1699625	-27	21	142	-119	1015	07/08/2022 18:30	barcelona	0	PBTP	4252.267638	3599	59.98333333	1	Resting	183.0320056	4.627240386	DAY	24	162	Port	0.069890855	24	FALSE
223271	07/08/2022 18:35	07/08/2022	18:35:33	41.355175	2.169712	29	1	-40	-143	1008	07/08/2022 18:35	barcelona	0	PBTP	63.11231627	309	5.15	1	Resting	73.55092526	3.70800339	DAY	24	162	Port	0.028061425	24	FALSE
223271	07/08/2022 18:50	07/08/2022	18:50:38	41.355259	2.169987	33	0	-68	-421	921	07/08/2022 18:50	barcelona	0	PBTP	31.98039368	905	15.08333333	2	Intensive search	175.6556965	1.040911326	DAY	24	162	Port	0.067072589	24	FALSE
223271	07/08/2022 19:05	07/08/2022	19:05:44	41.353512	2.168475	21	0	47	-158	1009	07/08/2022 19:05	barcelona	0	PBTP	256.8769143	906	15.1	2	Intensive search	168.6406952	-1.584943145	DAY	24	162	Port	0.064392368	24	FALSE
223271	07/08/2022 19:20	07/08/2022	19:20:32	41.353779	2.168472	21	0	-53	-539	867	07/08/2022 19:20	barcelona	0	PBTP	29.67803278	888	14.8	1	Resting	246.1434581	-4.110841614	DAY	24	162	Port	0.094003845	24	FALSE
223271	08/08/2022 4:35	08/08/2022	4:35:38	41.386147	2.192115	39	0	-214	-436	791	08/08/2022 4:35	barcelona	0	PBTP	959.7219403	901	15.01666667	2	Intensive search	275.1102398	-3.811180735	DAY	25	161	Urban	0.105071181	25	FALSE
223271	08/08/2022 5:35	08/08/2022	5:35:37	41.385818	2.192643	-13	0	-58	-597	821	08/08/2022 5:35	barcelona	0	PBTP	69.18120595	3599	59.98333333	2	Intensive search	142.3754805	6.70776704	DAY	25	161	Urban	0.054357219	25	FALSE
223271	08/08/2022 6:35	08/08/2022	6:35:56	41.385891	2.190835	-56	1	-60	-490	890	08/08/2022 6:35	barcelona	0	PBTP	201.2607715	3619	60.31666667	1	Resting	68.30287674	17.79832496	DAY	25	140	Urban	0.026056304	25	FALSE
223271	08/08/2022 7:35	08/08/2022	7:35:56	41.386398	2.191587	156	1	-58	-403	929	08/08/2022 7:35	barcelona	0	PBTP	100.8533279	3600	60	1	Resting	125.5333333	29.03021777	DAY	25	140	Urban	0.047922341	25	TRUE
223271	08/08/2022 9:36	08/08/2022	9:36:29	41.386497	2.190908	-3	0	59	-513	889	08/08/2022 9:36	barcelona	0	PBTP	76.32002463	7233	120.55	1	Resting	108.8846032	50.6189195	DAY	25	140	Urban	0.041561362	25	TRUE
223271	08/08/2022 10:35	08/08/2022	10:35:50	41.385761	2.190708	128	0	-38	-449	914	08/08/2022 10:35	barcelona	0	PBTP	84.77344731	3561	59.35	2	Intensive search	82.46021559	59.24563008	DAY	25	140	Urban	0.031465397	25	FALSE
223271	08/08/2022 11:36	08/08/2022	11:36:04	41.386547	2.1912	26	0	22	-308	977	08/08/2022 11:36	barcelona	0	PBTP	103.0844697	3614	60.23333333	1	Resting	84.71007894	64.28175834	DAY	25	140	Urban	0.032325002	25	TRUE
223271	08/08/2022 12:36	08/08/2022	12:36:04	41.386177	2.192003	63	0	40	-410	933	08/08/2022 12:36	barcelona	0	PBTP	98.32737559	3600	60	2	Intensive search	28.56427277	63.29394887	DAY	25	161	Urban	0.010873377	25	FALSE
223271	08/08/2022 13:35	08/08/2022	13:35:49	41.386501	2.191033	-56	1	5	-503	889	08/08/2022 13:35	barcelona	0	PBTP	113.7406582	3585	59.75	2	Intensive search	22.09038111	56.88809792	DAY	25	140	Urban	0.008399898	25	TRUE
223271	08/08/2022 14:36	08/08/2022	14:36:11	41.386349	2.191393	23	1	-13	-590	847	08/08/2022 14:36	barcelona	0	PBTP	43.4594959	3622	60.36666667	1	Resting	61.21798092	47.42248369	DAY	25	140	Urban	0.023349378	25	TRUE
223271	08/08/2022 15:36	08/08/2022	15:36:05	41.386482	2.191448	27	0	20	-559	830	08/08/2022 15:36	barcelona	0	PBTP	15.99809208	3594	59.9	2	Intensive search	78.00523659	36.73384587	DAY	25	140	Urban	0.029763284	25	TRUE
223271	08/08/2022 16:36	08/08/2022	16:36:19	41.386204	2.19092	44	1	-52	-512	820	08/08/2022 16:36	barcelona	0	PBTP	66.359801	3614	60.23333333	2	Intensive search	65.71025131	25.50559359	DAY	25	140	Urban	0.025065739	25	TRUE
223271	08/08/2022 17:35	08/08/2022	17:35:39	41.386806	2.191455	32	2	-172	-133	996	08/08/2022 17:35	barcelona	0	PBTP	89.54230333	3560	59.33333333	4	Extensive search	311.4709979	14.4084985	DAY	25	140	Urban	0.118963534	25	FALSE
223271	08/08/2022 18:35	08/08/2022	18:35:38	41.355564	2.170566	0	0	1	-532	883	08/08/2022 18:35	barcelona	0	PBTP	4178.023722	3599	59.98333333	1	Resting	165.9753388	3.478693438	DAY	25	162	Port	0.063374016	25	FALSE
223271	08/08/2022 18:40	08/08/2022	18:40:46	41.355171	2.170908	0	2	-55	-490	907	08/08/2022 18:40	barcelona	0	PBTP	57.92225726	308	5.133333333	1	Resting	143.6369012	2.565178515	DAY	25	162	Port	0.05483917	25	FALSE
223271	08/08/2022 18:55	08/08/2022	18:55:46	41.354832	2.171025	-20	0	196	-295	987	08/08/2022 18:55	barcelona	0	PBTP	39.86265879	900	15	2	Intensive search	141.5908502	-0.076226456	DAY	25	162	Port	0.054057436	25	FALSE
223271	08/08/2022 19:10	08/08/2022	19:10:49	41.355122	2.17067	3	0	133	-301	972	08/08/2022 19:10	barcelona	0	PBTP	50.97082185	903	15.05	2	Intensive search	100.1481313	-2.680884729	DAY	25	162	Port	0.038223418	25	FALSE
223271	08/08/2022 19:26	08/08/2022	19:26:01	41.355072	2.170702	19	0	125	-503	892	08/08/2022 19:26	barcelona	0	PBTP	6.59939838	912	15.2	1	Resting	133.9994483	-5.260045372	DAY	25	162	Port	0.051156989	25	FALSE
223271	09/08/2022 4:26	09/08/2022	4:26:12	41.386616	2.191788	17	0	-31	-262	987	09/08/2022 4:26	barcelona	0	PBTP	5845.032193	926	15.43333333	1	Resting	110.6692968	-5.579138818	DAY	26	140	Urban	0.042243239	26	TRUE
223271	09/08/2022 5:25	09/08/2022	5:25:55	41.386456	2.19141	-39	0	24	-38	1030	09/08/2022 5:25	barcelona	0	PBTP	45.64976947	3583	59.71666667	1	Resting	215.538698	4.796693682	DAY	26	140	Urban	0.082310686	26	TRUE
223271	09/08/2022 6:26	09/08/2022	6:26:05	41.386543	2.19128	-1	0	-36	-387	951	09/08/2022 6:26	barcelona	0	PBTP	17.39471805	3610	60.16666667	1	Resting	83.63017791	15.80948319	DAY	26	140	Urban	0.031912405	26	TRUE
223271	09/08/2022 7:25	09/08/2022	7:25:48	41.386364	2.191148	-7	1	-13	-484	895	09/08/2022 7:25	barcelona	0	PBTP	24.72582533	3583	59.71666667	4	Extensive search	172.4705678	26.97909043	DAY	26	140	Urban	0.065855647	26	TRUE
223271	09/08/2022 8:25	09/08/2022	8:25:51	41.3551885	2.230078	25	1	39	-202	1099	09/08/2022 8:25	barcelona	0	PBTP	5545.73354	3603	60.05	3	Travelling	143.3171583	38.15422332	DAY	26	NA	Sea	0.054717006	26	FALSE
223271	09/08/2022 8:31	09/08/2022	8:31:20	41.340889	2.25889	19	1	-108	-112	924	09/08/2022 8:31	barcelona	0	PBTP	3577.08609	329	5.483333333	3	Travelling	154.479403	39.17722403	DAY	26	NA	Sea	0.058981764	26	FALSE
223271	09/08/2022 8:46	09/08/2022	8:46:05	41.331108	2.27405	-41	2	62	-188	964	09/08/2022 8:46	barcelona	0	PBTP	2006.221462	885	14.75	4	Extensive search	178.2049564	41.85122209	DAY	26	NA	Sea	0.068046585	26	FALSE
223271	09/08/2022 9:00	09/08/2022	9:00:59	41.341499	2.328873	-25	1	-212	-11	1303	09/08/2022 9:00	barcelona	0	PBTP	6206.148865	894	14.9	3	Travelling	293.5052133	44.52636726	DAY	26	NA	Sea	0.112099348	26	FALSE
223271	09/08/2022 9:15	09/08/2022	9:15:58	41.344196	2.360738	-27	1	-54	-26	838	09/08/2022 9:15	barcelona	0	PBTP	3556.877187	899	14.98333333	3	Travelling	151.5263838	47.14007352	DAY	26	NA	Sea	0.057853504	26	FALSE
223271	09/08/2022 9:31	09/08/2022	9:31:05	41.345421	2.37865	-20	2	-127	-91	910	09/08/2022 9:31	barcelona	0	PBTP	1996.931342	907	15.11666667	1	Resting	66.25731839	49.68923172	DAY	26	NA	Sea	0.025274757	26	FALSE
223271	09/08/2022 9:46	09/08/2022	9:46:05	41.348236	2.37821	-6	1	-1	-36	983	09/08/2022 9:46	barcelona	0	PBTP	316.6372413	900	15	4	Extensive search	119.4615125	52.10944441	DAY	26	NA	Sea	0.045602481	26	FALSE
223271	09/08/2022 10:01	09/08/2022	10:01:06	41.350986	2.382513	-2	2	-10	-87	742	09/08/2022 10:01	barcelona	0	PBTP	567.8564631	901	15.01666667	1	Resting	165.5284063	54.4164379	DAY	26	NA	Sea	0.063203256	26	FALSE
223271	09/08/2022 10:16	09/08/2022	10:16:03	41.352982	2.384137	-3	1	-27	-43	984	09/08/2022 10:16	barcelona	0	PBTP	286.0593203	897	14.95	1	Resting	16.7923104	56.56648108	DAY	26	NA	Sea	0.006375664	26	FALSE
223271	09/08/2022 10:30	09/08/2022	10:30:59	41.355171	2.384972	-21	2	-101	27	1119	09/08/2022 10:30	barcelona	0	PBTP	260.3895738	896	14.93333333	1	Resting	97.57377944	58.53631781	DAY	26	NA	Sea	0.037239836	26	FALSE
223271	09/08/2022 10:46	09/08/2022	10:46:06	41.35701	2.385628	-7	1	-36	65	1088	09/08/2022 10:46	barcelona	0	PBTP	217.0024636	907	15.11666667	1	Resting	12.99425349	60.31165991	DAY	26	NA	Sea	0.004924541	26	FALSE
223271	09/08/2022 11:01	09/08/2022	11:01:03	41.358765	2.386298	-23	0	0	85	1069	09/08/2022 11:01	barcelona	0	PBTP	208.7853426	897	14.95	4	Extensive search	19.75451387	61.80825142	DAY	26	NA	Sea	0.007507433	26	FALSE
223271	09/08/2022 11:16	09/08/2022	11:16:25	41.355885	2.383117	-24	1	12	100	1116	09/08/2022 11:16	barcelona	0	PBTP	477.0921506	922	15.36666667	2	Intensive search	96.82498544	63.03405216	DAY	26	NA	Sea	0.036953744	26	FALSE
223271	09/08/2022 11:30	09/08/2022	11:30:59	41.35775	2.383512	-8	2	-11	-2	895	09/08/2022 11:30	barcelona	0	PBTP	211.8630526	874	14.56666667	1	Resting	102.7921424	63.85592792	DAY	26	NA	Sea	0.039233615	26	FALSE
223271	09/08/2022 11:45	09/08/2022	11:45:58	41.360794	2.383758	20	0	-18	69	828	09/08/2022 11:45	barcelona	0	PBTP	339.3846903	899	14.98333333	1	Resting	130.1759306	64.3228202	DAY	26	NA	Sea	0.049696138	26	FALSE
223271	09/08/2022 12:00	09/08/2022	12:00:58	41.363564	2.383062	20	0	-64	-8	969	09/08/2022 12:00	barcelona	0	PBTP	317.4151336	900	15	1	Resting	30.8921055	64.38604717	DAY	26	NA	Sea	0.011762772	26	FALSE
223271	09/08/2022 12:15	09/08/2022	12:15:58	41.36594	2.383267	6	1	-37	-8	1040	09/08/2022 12:15	barcelona	0	PBTP	265.0277983	900	15	1	Resting	80.77978371	64.04201542	DAY	26	NA	Sea	0.030823355	26	FALSE
223271	09/08/2022 12:30	09/08/2022	12:30:59	41.36842	2.383087	-3	1	-29	-42	1095	09/08/2022 12:30	barcelona	0	PBTP	276.3288889	901	15.01666667	1	Resting	147.2573758	63.30535042	DAY	26	NA	Sea	0.056222445	26	FALSE
223271	09/08/2022 12:45	09/08/2022	12:45:58	41.371353	2.382432	-11	6	49	25	822	09/08/2022 12:45	barcelona	0	PBTP	333.9873299	899	14.98333333	4	Extensive search	126.7408209	62.21077201	DAY	26	NA	Sea	0.048383686	26	FALSE
223271	09/08/2022 13:01	09/08/2022	13:01:01	41.369999	2.371483	-5	1	9	-113	940	09/08/2022 13:01	barcelona	0	PBTP	1227.077536	903	15.05	3	Travelling	77.43073447	60.79977348	DAY	26	NA	Sea	0.029543784	26	FALSE
223271	09/08/2022 13:15	09/08/2022	13:15:58	41.36729	2.357225	22	49	2	-264	596	09/08/2022 13:15	barcelona	0	PBTP	1614.187467	897	14.95	3	Travelling	366.1587679	59.12956873	DAY	26	NA	Sea	0.139858087	26	FALSE
223271	09/08/2022 13:31	09/08/2022	13:31:02	41.37038	2.298545	12	2	122	22	1068	09/08/2022 13:31	barcelona	0	PBTP	6535.787515	904	15.06666667	3	Travelling	253.7812587	57.23635524	DAY	26	NA	Sea	0.096922019	26	FALSE
223271	09/08/2022 13:45	09/08/2022	13:45:59	41.379768	2.203952	27	53	-123	-114	1284	09/08/2022 13:45	barcelona	0	PBTP	10572.83947	897	14.95	3	Travelling	377.1772908	55.19095933	DAY	26	515	Sea	0.144067934	26	FALSE
223271	09/08/2022 14:01	09/08/2022	14:01:03	41.38625	2.191692	0	0	-58	-527	781	09/08/2022 14:01	barcelona	0	PBTP	1542.248608	904	15.06666667	1	Resting	232.3089507	52.93128092	DAY	26	140	Urban	0.088718095	26	TRUE
223271	09/08/2022 15:01	09/08/2022	15:01:01	41.386368	2.191473	-22	1	24	-519	871	09/08/2022 15:01	barcelona	0	PBTP	27.66487739	3598	59.96666667	1	Resting	114.0122104	42.86937898	DAY	26	140	Urban	0.043520466	26	TRUE
223271	09/08/2022 16:01	09/08/2022	16:01:01	41.386108	2.191197	-31	0	-12	-360	955	09/08/2022 16:01	barcelona	0	PBTP	42.16007632	3600	60	1	Resting	69.95730914	31.90597437	DAY	26	140	Urban	0.026688413	26	TRUE
223271	09/08/2022 17:01	09/08/2022	17:01:08	41.386593	2.19115	33	0	50	-441	918	09/08/2022 17:01	barcelona	0	PBTP	54.15820476	3607	60.11666667	1	Resting	117.2252772	20.64226768	DAY	26	140	Urban	0.044748082	26	TRUE
223271	09/08/2022 18:01	09/08/2022	18:01:04	41.386536	2.190842	18	0	-17	-299	979	09/08/2022 18:01	barcelona	0	PBTP	34.83856672	3596	59.93333333	4	Extensive search	67.24732844	9.510363934	DAY	26	140	Urban	0.02565301	26	FALSE
223271	09/08/2022 19:00	09/08/2022	19:00:59	41.353367	2.169375	37	0	-13	13	1021	09/08/2022 19:00	barcelona	0	PBTP	4392.273929	3595	59.91666667	3	Travelling	207.6447595	-1.208158333	DAY	26	162	Port	0.079294649	26	FALSE
223271	09/08/2022 19:01	09/08/2022	19:01:00	41.353355	2.169372	37	0	-16	12	1023	09/08/2022 19:01	barcelona	0	PBTP	1.3748654	1	0.016666667	1	Resting	222.0982956	-1.211057944	DAY	26	162	Port	0.084816911	26	FALSE
223271	09/08/2022 19:06	09/08/2022	19:06:07	41.352646	2.169275	38	1	-6	-594	830	09/08/2022 19:06	barcelona	0	PBTP	79.53806577	307	5.116666667	1	Resting	371.2211903	-2.097942504	DAY	26	162	Port	0.141792287	26	FALSE
223271	09/08/2022 19:21	09/08/2022	19:21:18	41.352554	2.169233	12	0	85	-327	972	09/08/2022 19:21	barcelona	0	PBTP	11.24204348	911	15.18333333	1	Resting	50.60247494	-4.694955165	DAY	26	162	Port	0.019293512	26	FALSE
223271	10/08/2022 4:36	10/08/2022	4:36:31	41.386444	2.191183	34	0	-16	-493	898	10/08/2022 4:36	barcelona	0	PBTP	1365.776696	924	15.4	1	Resting	94.39806334	-4.02235341	DAY	27	140	Urban	0.03602649	27	TRUE
223271	10/08/2022 6:36	10/08/2022	6:36:27	41.386379	2.190605	29	0	-24	-557	845	10/08/2022 6:36	barcelona	0	PBTP	64.69345187	7196	119.9333333	1	Resting	159.7476468	17.58328652	DAY	27	140	Urban	0.060994602	27	FALSE
223271	10/08/2022 7:36	10/08/2022	7:36:19	41.386265	2.190673	-10	0	-55	-399	936	10/08/2022 7:36	barcelona	0	PBTP	14.75626084	3592	59.86666667	1	Resting	52.56257785	28.79136896	DAY	27	140	Urban	0.020042409	27	FALSE
223271	10/08/2022 8:36	10/08/2022	8:36:35	41.386368	2.191228	35	0	79	-330	973	10/08/2022 8:36	barcelona	0	PBTP	62.78313571	3616	60.26666667	1	Resting	165.6023411	39.90188155	DAY	27	140	Urban	0.063231504	27	TRUE
223271	10/08/2022 9:36	10/08/2022	9:36:22	41.386417	2.191118	25	0	-15	-473	906	10/08/2022 9:36	barcelona	0	PBTP	13.39226158	3587	59.78333333	1	Resting	42.38390566	50.22105672	DAY	27	140	Urban	0.016153444	27	TRUE
223271	10/08/2022 10:36	10/08/2022	10:36:19	41.386497	2.191295	58	0	-20	-519	882	10/08/2022 10:36	barcelona	0	PBTP	21.60186784	3597	59.95	1	Resting	128.137588	58.83855267	DAY	27	140	Urban	0.048917348	27	TRUE
223271	10/08/2022 11:36	10/08/2022	11:36:35	41.386593	2.191385	8	0	126	-357	956	10/08/2022 11:36	barcelona	0	PBTP	14.63060429	3616	60.26666667	1	Resting	52.48895316	63.73935118	DAY	27	140	Urban	0.020014279	27	TRUE
223271	10/08/2022 12:36	10/08/2022	12:36:24	41.386742	2.191725	-11	2	41	-323	978	10/08/2022 12:36	barcelona	0	PBTP	41.28407246	3589	59.81666667	2	Intensive search	44.59984305	62.69606882	DAY	27	140	Urban	0.017000087	27	TRUE
223271	10/08/2022 13:36	10/08/2022	13:36:27	41.386322	2.191152	-9	0	83	-326	977	10/08/2022 13:36	barcelona	0	PBTP	78.99973699	3603	60.05	1	Resting	51.36451562	56.28636104	DAY	27	140	Urban	0.019584665	27	TRUE
223271	10/08/2022 14:36	10/08/2022	14:36:26	41.386192	2.190982	1	0	99	-45	1024	10/08/2022 14:36	barcelona	0	PBTP	23.79704873	3599	59.98333333	1	Resting	218.0306033	46.92178192	DAY	27	140	Urban	0.083262768	27	TRUE
223271	10/08/2022 15:36	10/08/2022	15:36:44	41.386635	2.190973	36	0	-6	-187	1003	10/08/2022 15:36	barcelona	0	PBTP	49.24740703	3618	60.3	2	Intensive search	53.18122239	36.1870367	DAY	27	140	Urban	0.020278774	27	FALSE
223271	10/08/2022 16:36	10/08/2022	16:36:39	41.38644	2.191147	11	0	-219	-528	805	10/08/2022 16:36	barcelona	0	PBTP	29.05656466	3595	59.91666667	2	Intensive search	407.8490631	25.02493375	DAY	27	140	Urban	0.155786696	27	TRUE
223271	10/08/2022 17:36	10/08/2022	17:36:35	41.386711	2.191163	-48	0	-69	-101	1013	10/08/2022 17:36	barcelona	0	PBTP	30.17281723	3596	59.93333333	1	Resting	84.51939262	13.81154425	DAY	27	140	Urban	0.032252147	27	TRUE
223271	10/08/2022 18:36	10/08/2022	18:36:23	41.386482	2.19086	0	1	78	110	978	10/08/2022 18:36	barcelona	0	PBTP	42.23281299	3588	59.8	1	Resting	289.5417258	2.89780756	DAY	27	140	Urban	0.110585018	27	FALSE
223271	11/08/2022 4:26	11/08/2022	4:26:38	41.381317	2.203373	36	46	15	-128	488	11/08/2022 4:26	barcelona	0	PBTP	5155.537332	898	14.96666667	3	Travelling	309.3296349	-5.870337198	DAY	28	515	Sea	0.118145383	28	FALSE
223271	11/08/2022 4:41	11/08/2022	4:41:43	41.386082	2.191242	-23	1	12	-505	889	11/08/2022 4:41	barcelona	0	PBTP	1449.501149	905	15.08333333	2	Intensive search	178.9273059	-3.315353283	DAY	28	140	Urban	0.068322573	28	TRUE
223271	11/08/2022 5:42	11/08/2022	5:42:01	41.386089	2.191718	77	0	-58	-649	860	11/08/2022 5:42	barcelona	0	PBTP	52.94943765	3618	60.3	2	Intensive search	230.2412393	7.373894165	DAY	28	161	Urban	0.087928085	28	TRUE
223271	11/08/2022 6:41	11/08/2022	6:41:48	41.386517	2.190977	80	0	-30	-182	1009	11/08/2022 6:41	barcelona	0	PBTP	95.16170492	3587	59.78333333	2	Intensive search	327.4517278	18.42568559	DAY	28	140	Urban	0.12506929	28	TRUE
223271	11/08/2022 7:41	11/08/2022	7:41:48	41.386322	2.191087	-26	0	67	-424	923	11/08/2022 7:41	barcelona	0	PBTP	24.88821772	3600	60	1	Resting	127.933549	29.65839619	DAY	28	140	Urban	0.048839391	28	TRUE
223271	11/08/2022 8:43	11/08/2022	8:43:01	41.386204	2.192155	-70	1	-1	-576	829	11/08/2022 8:43	barcelona	0	PBTP	119.5114949	3673	61.21666667	2	Intensive search	156.498313	40.88958197	DAY	28	161	Urban	0.059753129	28	FALSE
223271	11/08/2022 9:42	11/08/2022	9:42:00	41.386543	2.19024	-40	0	-86	-576	823	11/08/2022 9:42	barcelona	0	PBTP	216.3052255	3539	58.98333333	2	Intensive search	190.8928568	50.9298343	DAY	28	140	Urban	0.07289425	28	FALSE
223271	11/08/2022 10:42	11/08/2022	10:42:15	41.385632	2.191237	12	1	-631	-386	411	11/08/2022 10:42	barcelona	0	PBTP	150.164463	3615	60.25	1	Resting	543.7776031	59.28836157	DAY	28	161	Urban	0.207720905	28	FALSE
223271	11/08/2022 12:42	11/08/2022	12:42:05	41.386177	2.191457	86	1	-23	-152	1014	11/08/2022 12:42	barcelona	0	PBTP	65.32978455	7190	119.8333333	1	Resting	368.3440727	61.99170587	DAY	28	140	Urban	0.140693026	28	TRUE
223271	11/08/2022 13:41	11/08/2022	13:41:52	41.386372	2.191067	-13	1	43	-476	902	11/08/2022 13:41	barcelona	0	PBTP	48.4912774	3587	59.78333333	2	Intensive search	170.0995465	55.26749338	DAY	28	140	Urban	0.064949752	28	TRUE
223271	11/08/2022 14:41	11/08/2022	14:41:40	41.385948	2.191602	28	0	-85	-525	790	11/08/2022 14:41	barcelona	0	PBTP	75.90640503	3588	59.8	2	Intensive search	112.0443219	45.79115846	DAY	28	161	Urban	0.042768595	28	TRUE
223271	11/08/2022 15:41	11/08/2022	15:41:44	41.386238	2.191405	-16	0	29	-466	918	11/08/2022 15:41	barcelona	0	PBTP	38.97462802	3604	60.06666667	1	Resting	47.46738986	35.04607317	DAY	28	140	Urban	0.01809569	28	TRUE
223271	11/08/2022 16:41	11/08/2022	16:41:46	41.386539	2.191477	45	0	-10	-554	884	11/08/2022 16:41	barcelona	0	PBTP	34.39978518	3602	60.03333333	1	Resting	82.01889633	23.84816873	DAY	28	140	Urban	0.031296782	28	TRUE
223271	11/08/2022 17:42	11/08/2022	17:42:34	41.387154	2.191927	-132	2	-71	-543	863	11/08/2022 17:42	barcelona	0	PBTP	84.71997761	3648	60.8	2	Intensive search	157.7004155	12.48202576	DAY	28	140	Urban	0.060212416	28	FALSE
223271	11/08/2022 18:41	11/08/2022	18:41:46	41.3867	2.191077	-41	8	-92	-46	1021	11/08/2022 18:41	barcelona	0	PBTP	107.1655268	3552	59.2	3	Travelling	263.4317304	1.710025154	DAY	28	140	Urban	0.100609174	28	TRUE
223271	12/08/2022 4:32	12/08/2022	4:32:05	41.385811	2.1919	-69	0	77	-450	701	12/08/2022 4:32	barcelona	0	PBTP	3501.250741	904	15.06666667	1	Resting	225.0774254	-5.141441487	DAY	29	161	Urban	0.085955147	29	FALSE
223271	12/08/2022 5:32	12/08/2022	5:32:49	41.383232	2.19296	-43	0	35	-537	870	12/08/2022 5:32	barcelona	0	PBTP	309.9425708	3644	60.73333333	5	Other	97.35519706	5.537557252	DAY	29	114	Urban	0.037156322	29	FALSE
223271	12/08/2022 5:33	12/08/2022	5:33:41	41.360477	2.193532	-98	2	287	-534	836	12/08/2022 5:33	barcelona	0	PBTP	2529.90059	52	0.866666667	4	Extensive search	181.9263749	5.689007608	DAY	29	515	Sea	0.069468427	29	FALSE
223271	12/08/2022 5:38	12/08/2022	5:38:21	41.38625	2.191402	-70	0	67	-564	850	12/08/2022 5:38	barcelona	0	PBTP	2874.317295	280	4.666666667	1	Resting	82.50758214	6.540690421	DAY	29	140	Urban	0.031483495	29	TRUE
223271	12/08/2022 6:37	12/08/2022	6:37:59	41.386318	2.191738	84	0	8	-613	801	12/08/2022 6:37	barcelona	0	PBTP	38.12860435	3578	59.63333333	2	Intensive search	133.0074749	17.55491241	DAY	29	140	Urban	0.050777986	29	TRUE
223271	12/08/2022 7:38	12/08/2022	7:38:06	41.386395	2.190533	-103	1	56	-402	942	12/08/2022 7:38	barcelona	0	PBTP	134.3006554	3607	60.11666667	4	Extensive search	85.03436245	28.80895227	DAY	29	140	Urban	0.032448901	29	FALSE
223271	12/08/2022 8:38	12/08/2022	8:38:13	41.3494815	2.279183	6	2	-83	-213	840	12/08/2022 8:38	barcelona	0	PBTP	10679.66967	3607	60.11666667	4	Extensive search	83.206158	39.93219854	DAY	29	NA	Sea	0.031750399	29	FALSE
223271	12/08/2022 8:43	12/08/2022	8:43:23	41.350567	2.281193	4	1	-65	-51	1139	12/08/2022 8:43	barcelona	0	PBTP	254.0381802	310	5.166666667	4	Extensive search	292.6481925	40.85816712	DAY	29	NA	Sea	0.111771906	29	FALSE
223271	12/08/2022 8:58	12/08/2022	8:58:23	41.366993	2.249693	98	32	198	156	545	12/08/2022 8:58	barcelona	0	PBTP	3950.713706	900	15	3	Travelling	435.7997431	43.48056345	DAY	29	NA	Sea	0.166465811	29	FALSE
223271	12/08/2022 9:13	12/08/2022	9:13:41	41.386753	2.190693	153	0	-14	-571	830	12/08/2022 9:13	barcelona	0	PBTP	6920.0924	918	15.3	1	Resting	366.5866553	46.07145607	DAY	29	140	Urban	0.14002157	29	FALSE
223271	12/08/2022 10:13	12/08/2022	10:13:30	41.386265	2.190978	66	0	287	-267	952	12/08/2022 10:13	barcelona	0	PBTP	62.82277782	3589	59.81666667	1	Resting	180.1881496	55.42438364	DAY	29	140	Urban	0.068804304	29	TRUE
223271	12/08/2022 11:13	12/08/2022	11:13:30	41.386261	2.191547	-48	0	-1	-364	962	12/08/2022 11:13	barcelona	0	PBTP	63.28932937	3600	60	1	Resting	145.712709	61.93360464	DAY	29	140	Urban	0.055632274	29	TRUE
223271	12/08/2022 12:13	12/08/2022	12:13:45	41.386059	2.19128	-23	0	157	-288	980	12/08/2022 12:13	barcelona	0	PBTP	37.22898115	3615	60.25	1	Resting	48.74074072	63.22804563	DAY	29	140	Urban	0.018582199	29	TRUE
223271	12/08/2022 13:13	12/08/2022	13:13:53	41.387138	2.191335	-181	0	152	-253	989	12/08/2022 13:13	barcelona	0	PBTP	120.0813469	3608	60.13333333	2	Intensive search	26.02105669	58.60872399	DAY	29	140	Urban	0.009901691	29	FALSE
223271	12/08/2022 14:13	12/08/2022	14:13:44	41.38652	2.19126	12	0	174	-257	985	12/08/2022 14:13	barcelona	0	PBTP	69.19229515	3591	59.85	3	Travelling	73.75741509	50.18697994	DAY	29	140	Urban	0.028140319	29	TRUE
223271	12/08/2022 15:13	12/08/2022	15:13:57	41.34356267	2.171963333	58	25	-18	-81	1107	12/08/2022 15:13	barcelona	0	PBTP	5234.754417	3613	60.21666667	3	Travelling	175.377458	39.90369111	DAY	29	515	Sea	0.066966283	29	FALSE
223271	12/08/2022 15:14	12/08/2022	15:14:00	41.343468	2.171878	59	23	238	-94	970	12/08/2022 15:14	barcelona	0	PBTP	14.17019818	3	0.05	3	Travelling	188.2689412	39.89479296	DAY	29	515	Sea	0.071891731	29	FALSE
223271	12/08/2022 15:19	12/08/2022	15:19:06	41.33583567	2.151181	33	29	23	-52	910	12/08/2022 15:19	barcelona	0	PBTP	2453.379647	306	5.1	3	Travelling	195.8087669	38.99259264	DAY	29	515	Sea	0.074772472	29	FALSE
223271	12/08/2022 15:24	12/08/2022	15:24:22	41.32908733	2.127248333	30	29	-97	-454	1536	12/08/2022 15:24	barcelona	0	PBTP	2765.599273	316	5.266666667	3	Travelling	534.3518223	38.05732437	DAY	29	130	Urban	0.204119598	29	FALSE
223271	12/08/2022 15:29	12/08/2022	15:29:34	41.32615567	2.112193667	-23	0	-128	33	1022	12/08/2022 15:29	barcelona	0	PBTP	1705.886299	312	5.2	1	Resting	238.3281682	37.12207731	DAY	29	511	Waterbodies	0.091017857	29	FALSE
223271	12/08/2022 15:34	12/08/2022	15:34:46	41.32603333	2.111978667	-22	0	225	214	965	12/08/2022 15:34	barcelona	0	PBTP	27.50914989	312	5.2	4	Extensive search	448.6739543	36.17115147	DAY	29	511	Waterbodies	0.17138466	29	FALSE
223271	12/08/2022 15:39	12/08/2022	15:39:56	41.323869	2.11186	13	22	-50	-255	1536	12/08/2022 15:39	barcelona	0	PBTP	240.9290931	310	5.166666667	3	Travelling	414.8348269	35.22289065	DAY	29	210	Agricultural	0.158455746	29	FALSE
223271	12/08/2022 15:45	12/08/2022	15:45:31	41.31904367	2.111129333	-11	0	135	-465	896	12/08/2022 15:45	barcelona	0	PBTP	542.4618542	335	5.583333333	1	Resting	241.4334136	34.19515655	DAY	29	210	Agricultural	0.092204278	29	FALSE
223271	12/08/2022 15:50	12/08/2022	15:50:38	41.318989	2.111259	-3	21	55	-426	950	12/08/2022 15:50	barcelona	0	PBTP	15.65007212	307	5.116666667	1	Resting	72.07646023	33.24870618	DAY	29	210	Agricultural	0.027498076	29	FALSE
223271	12/08/2022 15:55	12/08/2022	15:55:46	41.31892	2.111288667	-2	2	174	-342	920	12/08/2022 15:55	barcelona	0	PBTP	8.349124988	308	5.133333333	1	Resting	131.4385819	32.2965497	DAY	29	210	Agricultural	0.050178559	29	FALSE
223271	12/08/2022 16:00	12/08/2022	16:00:56	41.318914	2.111246	-2	2	27	-382	962	12/08/2022 16:00	barcelona	0	PBTP	4.79228652	310	5.166666667	1	Resting	43.68593801	31.33582458	DAY	29	210	Agricultural	0.016650911	29	FALSE
223271	12/08/2022 16:06	12/08/2022	16:06:04	41.318929	2.111262333	0	1	-78	-359	958	12/08/2022 16:06	barcelona	0	PBTP	2.46579566	308	5.133333333	1	Resting	107.2109389	30.37912351	DAY	29	210	Agricultural	0.040921905	29	FALSE
223271	12/08/2022 16:11	12/08/2022	16:11:13	41.318929	2.111281667	0	0	35	-304	992	12/08/2022 16:11	barcelona	0	PBTP	2.150375241	309	5.15	1	Resting	33.38409617	29.41745931	DAY	29	210	Agricultural	0.012714887	29	FALSE
223271	12/08/2022 16:16	12/08/2022	16:16:28	41.31890767	2.111284333	0	0	185	-393	938	12/08/2022 16:16	barcelona	0	PBTP	2.389695384	315	5.25	1	Resting	140.4784506	28.43549583	DAY	29	210	Agricultural	0.053632421	29	FALSE
223271	12/08/2022 16:21	12/08/2022	16:21:41	41.318789	2.111394333	0	1	54	-261	991	12/08/2022 16:21	barcelona	0	PBTP	17.99071814	313	5.216666667	2	Intensive search	84.57584785	27.45831719	DAY	29	210	Agricultural	0.032273717	29	FALSE
223271	12/08/2022 16:26	12/08/2022	16:26:51	41.318835	2.111286333	-1	1	259	-377	922	12/08/2022 16:26	barcelona	0	PBTP	13.05530007	310	5.166666667	2	Intensive search	133.9119777	26.48955375	DAY	29	210	Agricultural	0.051123569	29	FALSE
223271	12/08/2022 16:32	12/08/2022	16:32:04	41.31886033	2.111441667	-1	2	-37	-373	906	12/08/2022 16:32	barcelona	0	PBTP	17.5051093	313	5.216666667	1	Resting	169.368406	25.51035366	DAY	29	210	Agricultural	0.064670405	29	FALSE
223271	12/08/2022 16:37	12/08/2022	16:37:25	41.31880333	2.111392667	-2	0	207	-407	916	12/08/2022 16:37	barcelona	0	PBTP	8.357226504	321	5.35	1	Resting	85.44331531	24.50563231	DAY	29	210	Agricultural	0.03260515	29	FALSE
223271	12/08/2022 16:42	12/08/2022	16:42:34	41.31877267	2.111446	-2	1	63	-391	941	12/08/2022 16:42	barcelona	0	PBTP	6.841649605	309	5.15	2	Intensive search	69.48745563	23.53800118	DAY	29	210	Agricultural	0.026508896	29	FALSE
223271	12/08/2022 16:47	12/08/2022	16:47:46	41.31894667	2.111262	-2	0	108	-403	944	12/08/2022 16:47	barcelona	0	PBTP	28.1582537	312	5.2	1	Resting	7.178100426	22.56098916	DAY	29	210	Agricultural	0.002702364	29	FALSE
223271	12/08/2022 16:52	12/08/2022	16:52:57	41.31904833	2.111193667	-2	0	131	-407	928	12/08/2022 16:52	barcelona	0	PBTP	13.61853717	311	5.183333333	1	Resting	100.2741232	21.58707885	DAY	29	210	Agricultural	0.038271556	29	FALSE
223271	12/08/2022 16:58	12/08/2022	16:58:08	41.31906533	2.11103	-20	0	3	-148	1016	12/08/2022 16:58	barcelona	0	PBTP	18.3018435	311	5.183333333	2	Intensive search	100.545018	20.61350642	DAY	29	210	Agricultural	0.038375057	29	FALSE
223271	12/08/2022 17:03	12/08/2022	17:03:44	41.318939	2.111254	1	0	155	-356	964	12/08/2022 17:03	barcelona	0	PBTP	28.59932054	336	5.6	4	Extensive search	247.8608336	19.56190568	DAY	29	210	Agricultural	0.094660002	29	FALSE
223271	12/08/2022 17:08	12/08/2022	17:08:52	41.32510367	2.113029	2	0	-50	81	1084	12/08/2022 17:08	barcelona	0	PBTP	713.0822413	308	5.133333333	2	Intensive search	228.0099427	18.5978668	DAY	29	511	Waterbodies	0.087075573	29	FALSE
223271	12/08/2022 17:14	12/08/2022	17:14:02	41.32486833	2.112883333	-4	0	26	-15	1005	12/08/2022 17:14	barcelona	0	PBTP	30.76875689	310	5.166666667	4	Extensive search	145.4014714	17.62958453	DAY	29	511	Waterbodies	0.055513359	29	FALSE
223271	12/08/2022 17:19	12/08/2022	17:19:11	41.328218	2.117938	0	0	221	-380	922	12/08/2022 17:19	barcelona	0	PBTP	674.3161524	309	5.15	1	Resting	173.4605006	16.66194759	DAY	29	130	Urban	0.066233871	29	FALSE
223271	12/08/2022 17:24	12/08/2022	17:24:20	41.32818467	2.118039333	0	2	106	-408	944	12/08/2022 17:24	barcelona	0	PBTP	11.8642749	309	5.15	2	Intensive search	119.6541154	15.69903494	DAY	29	130	Urban	0.045676069	29	FALSE
223271	12/08/2022 17:29	12/08/2022	17:29:29	41.32824433	2.117933667	66	0	289	-365	908	12/08/2022 17:29	barcelona	0	PBTP	13.49496117	309	5.15	4	Extensive search	122.2599541	14.73776143	DAY	29	130	Urban	0.046671681	29	FALSE
223271	12/08/2022 17:34	12/08/2022	17:34:39	41.339719	2.140305667	100	49	225	-333	1193	12/08/2022 17:34	barcelona	0	PBTP	2796.169646	310	5.166666667	3	Travelling	191.4610216	13.75987299	DAY	29	130	Urban	0.073111329	29	FALSE
223271	12/08/2022 17:39	12/08/2022	17:39:48	41.35081633	2.167435	95	0	136	-241	993	12/08/2022 17:39	barcelona	0	PBTP	3259.856079	309	5.15	1	Resting	88.75164688	12.78376406	DAY	29	162	Port	0.033869164	29	FALSE
223271	12/08/2022 17:44	12/08/2022	17:44:57	41.35073467	2.167461333	93	1	12	-389	951	12/08/2022 17:44	barcelona	0	PBTP	9.537841625	309	5.15	1	Resting	150.1179594	11.82835985	DAY	29	162	Port	0.057315388	29	FALSE
223271	12/08/2022 17:50	12/08/2022	17:50:06	41.35050067	2.167732	93	1	82	-244	845	12/08/2022 17:50	barcelona	0	PBTP	39.78391172	309	5.15	1	Resting	105.324552	10.8749986	DAY	29	162	Port	0.040201173	29	FALSE
223271	12/08/2022 17:55	12/08/2022	17:55:27	41.35080333	2.167891333	93	0	258	-358	925	12/08/2022 17:55	barcelona	0	PBTP	38.02299313	321	5.35	1	Resting	162.6531105	9.887396045	DAY	29	162	Port	0.062104692	29	FALSE
223271	12/08/2022 18:00	12/08/2022	18:00:40	41.351097	2.167874333	93	0	12	-78	1025	12/08/2022 18:00	barcelona	0	PBTP	32.69480317	313	5.216666667	4	Extensive search	281.3564667	8.927293137	DAY	29	162	Port	0.107457677	29	FALSE
223271	12/08/2022 18:05	12/08/2022	18:05:54	41.35109033	2.166078333	93	0	156	-405	933	12/08/2022 18:05	barcelona	0	PBTP	199.763819	314	5.233333333	4	Extensive search	96.66785384	7.968303565	DAY	29	162	Port	0.036893709	29	FALSE
223271	12/08/2022 18:11	12/08/2022	18:11:08	41.35095467	2.167921333	93	0	176	-568	843	12/08/2022 18:11	barcelona	0	PBTP	205.5439294	314	5.233333333	2	Intensive search	311.5625222	7.009768177	DAY	29	162	Port	0.118998503	29	FALSE
223271	12/08/2022 18:16	12/08/2022	18:16:20	41.35074633	2.167412333	92	0	-9	-72	1024	12/08/2022 18:16	barcelona	0	PBTP	61.16654861	312	5.2	1	Resting	196.8576573	6.0623537	DAY	29	162	Port	0.075173221	29	FALSE
223271	12/08/2022 18:21	12/08/2022	18:21:29	41.35088833	2.167235667	42	1	-14	-61	1028	12/08/2022 18:21	barcelona	0	PBTP	25.20356489	309	5.15	1	Resting	176.3497196	5.12736902	DAY	29	162	Port	0.067337755	29	FALSE
223271	12/08/2022 18:26	12/08/2022	18:26:41	41.35083133	2.167141333	70	2	154	-291	975	12/08/2022 18:26	barcelona	0	PBTP	12.25668046	312	5.2	1	Resting	105.3098017	4.186911757	DAY	29	162	Port	0.040195537	29	FALSE
223271	12/08/2022 18:31	12/08/2022	18:31:50	41.35069767	2.167391	23	1	118	-312	974	12/08/2022 18:31	barcelona	0	PBTP	31.49387535	309	5.15	1	Resting	61.83144402	3.259119332	DAY	29	162	Port	0.023583764	29	FALSE
223271	12/08/2022 18:37	12/08/2022	18:37:00	41.35070567	2.167333667	60	1	147	-303	976	12/08/2022 18:37	barcelona	0	PBTP	6.438667445	310	5.166666667	1	Resting	31.49547167	2.33269311	DAY	29	162	Port	0.0119933	29	FALSE
223271	12/08/2022 18:42	12/08/2022	18:42:12	41.35067233	2.167226667	45	0	157	-290	981	12/08/2022 18:42	barcelona	0	PBTP	12.46455501	312	5.2	1	Resting	77.69191377	1.404686535	DAY	29	162	Port	0.029643573	29	FALSE
223271	12/08/2022 18:47	12/08/2022	18:47:42	41.35138967	2.166464333	50	0	-5	-496	896	12/08/2022 18:47	barcelona	0	PBTP	116.3888354	330	5.5	1	Resting	183.0180766	0.428877129	DAY	29	162	Port	0.069885534	29	FALSE
223271	12/08/2022 18:53	12/08/2022	18:53:12	41.351406	2.166513	67	0	154	-309	974	12/08/2022 18:53	barcelona	0	PBTP	5.709324349	330	5.5	1	Resting	72.04624833	-0.542294501	DAY	29	162	Port	0.027486533	29	FALSE
223271	12/08/2022 18:57	12/08/2022	18:57:52	41.350616	2.166823	-68	0	202	-282	968	12/08/2022 18:57	barcelona	0	PBTP	94.33328186	280	4.666666667	1	Resting	91.1926006	-1.362324036	DAY	29	162	Port	0.034801779	29	FALSE
223271	12/08/2022 19:03	12/08/2022	19:03:03	41.350567	2.168158	-223	0	208	-399	908	12/08/2022 19:03	barcelona	0	PBTP	148.5869616	311	5.183333333	2	Intensive search	62.72000584	-2.26850365	DAY	29	162	Port	0.023923256	29	FALSE
223271	12/08/2022 19:08	12/08/2022	19:08:04	41.350685	2.167162	-215	0	199	-339	950	12/08/2022 19:08	barcelona	0	PBTP	111.555054	301	5.016666667	1	Resting	20.56479856	-3.138616666	DAY	29	162	Port	0.007817019	29	FALSE
223271	12/08/2022 19:13	12/08/2022	19:13:05	41.350975	2.167427	-40	0	205	-326	958	12/08/2022 19:13	barcelona	0	PBTP	43.67735706	301	5.016666667	1	Resting	12.24308214	-4.004116083	DAY	29	162	Port	0.004637541	29	FALSE
223271	12/08/2022 19:18	12/08/2022	19:18:02	41.350567	2.167423	-128	0	207	-317	961	12/08/2022 19:18	barcelona	0	PBTP	45.35004908	297	4.95	1	Resting	24.60371255	-4.852675459	DAY	29	162	Port	0.009360166	29	FALSE
223271	12/08/2022 19:22	12/08/2022	19:22:54	41.35091	2.166733	102	1	140	-448	906	12/08/2022 19:22	barcelona	0	PBTP	85.69341022	292	4.866666667	2	Intensive search	158.0911228	-5.680591781	DAY	29	162	Port	0.060361694	29	FALSE
223265	19/04/2023 4:55	19/04/2023	22/12/2023 4:55	41.683296	0.949467	224	0	137	-81	1055	19/04/2023 4:55	lleida	0	PJWJ	4.565504188	900	15	1	Resting	23.62118361	-3.567325487	DAY	31	512	Waterbodies	0.008984772	1	TRUE
223265	19/04/2023 5:10	19/04/2023	22/12/2023 5:10	41.683228	0.949377	230	0	147	17	1054	19/04/2023 5:10	lleida	0	PJWJ	12.54578022	900	15	4	Extensive search	207.6096885	-0.886416747	DAY	31	512	Waterbodies	0.079281249	1	TRUE
223265	19/04/2023 5:25	19/04/2023	22/12/2023 5:25	41.670685	0.975327	250	2	114	-477	921	19/04/2023 5:25	lleida	0	PJWJ	3205.720744	900	15	1	Resting	191.8616984	1.843751562	DAY	31	210	Agricultural	0.073264416	1	FALSE
223265	19/04/2023 5:40	19/04/2023	22/12/2023 5:40	41.670582	0.975367	288	0	418	-357	831	19/04/2023 5:40	lleida	0	PJWJ	12.28833035	899	14.98333333	4	Extensive search	221.1410915	4.583251819	DAY	31	210	Agricultural	0.084451192	1	FALSE
223265	19/04/2023 5:55	19/04/2023	22/12/2023 5:55	41.682766	0.949262	227	0	200	-498	900	19/04/2023 5:55	lleida	0	PJWJ	3204.165214	901	15.01666667	1	Resting	40.40678547	7.333716054	DAY	31	512	Waterbodies	0.015398046	1	TRUE
223265	19/04/2023 6:10	19/04/2023	22/12/2023 6:10	41.683228	0.949215	260	0	29	-552	878	19/04/2023 6:10	lleida	0	PJWJ	51.64476079	899	14.98333333	1	Resting	200.8937809	10.11220556	DAY	31	512	Waterbodies	0.076715303	1	TRUE
223265	19/04/2023 6:25	19/04/2023	22/12/2023 6:25	41.683212	0.948877	313	0	130	-131	980	19/04/2023 6:25	lleida	0	PJWJ	37.63657737	900	15	1	Resting	141.2184707	12.90576195	DAY	31	512	Waterbodies	0.053915161	1	TRUE
223265	19/04/2023 6:40	19/04/2023	22/12/2023 6:40	41.68322	0.949067	272	0	187	-78	1044	19/04/2023 6:40	lleida	0	PJWJ	21.15171748	900	15	1	Resting	85.18347514	15.70694597	DAY	31	512	Waterbodies	0.032505873	1	TRUE
223265	19/04/2023 6:55	19/04/2023	22/12/2023 6:55	41.682995	0.949707	216	0	157	-76	1053	19/04/2023 6:55	lleida	0	PJWJ	75.45465844	913	15.21666667	1	Resting	23.30511793	18.55105078	DAY	31	512	Waterbodies	0.008864012	1	TRUE
223265	19/04/2023 7:10	19/04/2023	22/12/2023 7:10	41.682911	0.949818	230	0	195	-98	1043	19/04/2023 7:10	lleida	0	PJWJ	15.48207101	904	15.06666667	2	Intensive search	53.17954379	21.36340435	DAY	31	512	Waterbodies	0.020278133	1	TRUE
223265	19/04/2023 7:25	19/04/2023	22/12/2023 7:25	41.683006	0.949687	229	0	188	-55	1046	19/04/2023 7:25	lleida	0	PJWJ	17.99788742	887	14.78333333	1	Resting	71.51408619	24.11392035	DAY	31	512	Waterbodies	0.02728321	1	TRUE
223265	19/04/2023 7:40	19/04/2023	22/12/2023 7:40	41.683201	0.950272	299	0	339	-181	971	19/04/2023 7:40	lleida	0	PJWJ	68.58610728	900	15	2	Intensive search	106.539778	26.89038312	DAY	31	512	Waterbodies	0.040665474	1	FALSE
223265	19/04/2023 7:55	19/04/2023	22/12/2023 7:55	41.683182	0.95015	293	2	136	-390	968	19/04/2023 7:55	lleida	0	PJWJ	13.73313889	901	15.01666667	1	Resting	167.1674347	29.64780138	DAY	31	512	Waterbodies	0.06382948	1	FALSE
223265	19/04/2023 8:10	19/04/2023	22/12/2023 8:10	41.683132	0.949225	225	0	153	-61	1053	19/04/2023 8:10	lleida	0	PJWJ	103.0344876	920	15.33333333	1	Resting	235.5834687	32.43275432	DAY	31	512	Waterbodies	0.08996919	1	TRUE
223265	19/04/2023 8:25	19/04/2023	22/12/2023 8:25	41.68285	0.949413	223	0	95	-452	936	19/04/2023 8:25	lleida	0	PJWJ	37.69343981	878	14.63333333	3	Travelling	129.1947653	35.05496952	DAY	31	512	Waterbodies	0.049321264	1	TRUE
223265	19/04/2023 8:40	19/04/2023	22/12/2023 8:40	41.670574	0.975487	311	1	-10	-324	958	19/04/2023 8:40	lleida	0	PJWJ	3205.385298	898	14.96666667	4	Extensive search	83.9060416	37.7130738	DAY	31	210	Agricultural	0.032017804	1	FALSE
223265	19/04/2023 8:55	19/04/2023	22/12/2023 8:55	41.683247	0.9495	304	0	32	-499	914	19/04/2023 8:55	lleida	0	PJWJ	3215.73654	902	15.03333333	1	Resting	52.54062502	40.27958769	DAY	31	512	Waterbodies	0.020034021	1	TRUE
223265	19/04/2023 9:00	19/04/2023	22/12/2023 9:00	41.683105	0.949253	255	0	138	-446	942	19/04/2023 9:00	lleida	0	PJWJ	31.68826794	323	5.383333333	4	Extensive search	94.27755791	41.19010775	DAY	31	512	Waterbodies	0.035980449	1	TRUE
223265	19/04/2023 9:05	19/04/2023	22/12/2023 9:05	41.681774	0.949937	255	0	71	-538	890	19/04/2023 9:05	lleida	0	PJWJ	166.4285431	276	4.6	4	Extensive search	40.43936657	41.96158742	DAY	31	512	Waterbodies	0.015410494	1	FALSE
223265	19/04/2023 9:10	19/04/2023	22/12/2023 9:10	41.68227	0.95144	453	0	161	-676	753	19/04/2023 9:10	lleida	0	PJWJ	176.0385057	315	5.25	4	Extensive search	219.4878151	42.83239305	DAY	31	512	Waterbodies	0.083819524	1	FALSE
223265	19/04/2023 9:15	19/04/2023	22/12/2023 9:15	41.682655	0.949782	453	0	122	-170	1032	19/04/2023 9:15	lleida	0	PJWJ	189.3184186	287	4.783333333	1	Resting	302.2367138	43.61467863	DAY	31	512	Waterbodies	0.115435392	1	FALSE
223265	19/04/2023 9:30	19/04/2023	22/12/2023 9:30	41.68195	0.949363	344	0	56	-548	814	19/04/2023 9:30	lleida	0	PJWJ	91.20892727	899	14.98333333	1	Resting	221.9120272	46.00655533	DAY	31	512	Waterbodies	0.084745743	1	FALSE
223265	19/04/2023 9:45	19/04/2023	22/12/2023 9:45	41.682056	0.95081	452	0	127	-165	1027	19/04/2023 9:45	lleida	0	PJWJ	161.3756058	925	15.41666667	1	Resting	146.2464361	48.35361052	DAY	31	512	Waterbodies	0.055836195	1	FALSE
223265	19/04/2023 10:00	19/04/2023	22/12/2023 10:00	41.683113	0.94985	226	0	134	-351	991	19/04/2023 10:00	lleida	0	PJWJ	158.8061467	895	14.91666667	2	Intensive search	112.5803939	50.48974167	DAY	31	512	Waterbodies	0.042973412	1	FALSE
223265	19/04/2023 10:15	19/04/2023	22/12/2023 10:15	41.683064	0.94996	232	0	196	-32	1037	19/04/2023 10:15	lleida	0	PJWJ	13.39357786	902	15.03333333	2	Intensive search	168.6638871	52.48649448	DAY	31	512	Waterbodies	0.064401229	1	FALSE
223265	19/04/2023 10:30	19/04/2023	22/12/2023 10:30	41.683052	0.94914	264	0	174	-358	972	19/04/2023 10:30	lleida	0	PJWJ	91.21533356	887	14.78333333	2	Intensive search	203.4582387	54.26776687	DAY	31	512	Waterbodies	0.077695105	1	TRUE
223265	19/04/2023 10:45	19/04/2023	22/12/2023 10:45	41.683125	0.950342	274	0	225	-94	1029	19/04/2023 10:45	lleida	0	PJWJ	133.9402825	913	15.21666667	2	Intensive search	71.87324014	55.88190763	DAY	31	512	Waterbodies	0.027420432	1	FALSE
223265	19/04/2023 11:00	19/04/2023	22/12/2023 11:00	41.682999	0.949262	224	0	218	-240	1000	19/04/2023 11:00	lleida	0	PJWJ	120.9389372	909	15.15	1	Resting	39.29694866	57.23229312	DAY	31	512	Waterbodies	0.01497401	1	TRUE
223265	19/04/2023 11:15	19/04/2023	22/12/2023 11:15	41.683041	0.949247	229	1	193	-229	1011	19/04/2023 11:15	lleida	0	PJWJ	4.959889953	866	14.43333333	2	Intensive search	82.69658747	58.25027298	DAY	31	512	Waterbodies	0.031555708	1	TRUE
223265	19/04/2023 11:30	19/04/2023	22/12/2023 11:30	41.683006	0.949287	235	0	159	-324	988	19/04/2023 11:30	lleida	0	PJWJ	5.911407421	900	15	2	Intensive search	103.3123226	59.00117735	DAY	31	512	Waterbodies	0.039432361	1	TRUE
223265	19/04/2023 11:45	19/04/2023	22/12/2023 11:45	41.68301	0.949255	226	4	68	-557	876	19/04/2023 11:45	lleida	0	PJWJ	3.586933002	901	15.01666667	2	Intensive search	82.49665843	59.41589372	DAY	31	512	Waterbodies	0.031479321	1	TRUE
223265	19/04/2023 12:00	19/04/2023	22/12/2023 12:00	41.68301	0.949482	243	2	19	-591	848	19/04/2023 12:00	lleida	0	PJWJ	25.24837136	900	15	1	Resting	154.2864991	59.47947689	DAY	31	512	Waterbodies	0.058908061	1	TRUE
223265	19/04/2023 12:15	19/04/2023	22/12/2023 12:15	41.68285	0.949355	251	1	113	-574	861	19/04/2023 12:15	lleida	0	PJWJ	22.71903719	901	15.01666667	1	Resting	210.763636	59.19002019	DAY	31	512	Waterbodies	0.080486278	1	TRUE
223265	19/04/2023 12:30	19/04/2023	22/12/2023 12:30	41.683464	0.948808	226	5	90	-351	1678	19/04/2023 12:30	lleida	0	PJWJ	91.45626968	899	14.98333333	1	Resting	569.2093195	58.55828814	DAY	31	512	Waterbodies	0.2174376	1	FALSE
223265	19/04/2023 12:45	19/04/2023	22/12/2023 12:45	41.683208	0.94935	228	4	158	-492	912	19/04/2023 12:45	lleida	0	PJWJ	66.66920153	899	14.98333333	1	Resting	263.7477635	57.60585298	DAY	31	512	Waterbodies	0.10072992	1	TRUE
223265	19/04/2023 13:00	19/04/2023	22/12/2023 13:00	41.683163	0.949038	205	0	206	42	1027	19/04/2023 13:00	lleida	0	PJWJ	35.06160215	903	15.05	1	Resting	278.940053	56.35413721	DAY	31	512	Waterbodies	0.106534438	1	TRUE
223265	19/04/2023 13:15	19/04/2023	22/12/2023 13:15	41.682941	0.949507	227	0	123	-225	984	19/04/2023 13:15	lleida	0	PJWJ	57.71257152	898	14.96666667	2	Intensive search	104.5612424	54.84827424	DAY	31	512	Waterbodies	0.039909535	1	TRUE
223265	19/04/2023 13:30	19/04/2023	22/12/2023 13:30	41.683052	0.949335	225	0	165	-343	984	19/04/2023 13:30	lleida	0	PJWJ	22.76789629	903	15.05	2	Intensive search	220.2317303	53.1052593	DAY	31	512	Waterbodies	0.084103752	1	TRUE
223265	19/04/2023 13:45	19/04/2023	22/12/2023 13:45	41.68288	0.949695	227	3	200	-32	1036	19/04/2023 13:45	lleida	0	PJWJ	44.37579395	900	15	1	Resting	129.6445469	51.17198068	DAY	31	512	Waterbodies	0.049493112	1	TRUE
223265	19/04/2023 14:00	19/04/2023	22/12/2023 14:00	41.682915	0.949743	228	7	173	-225	1009	19/04/2023 14:00	lleida	0	PJWJ	6.607126655	898	14.96666667	1	Resting	30.39669508	49.07743057	DAY	31	512	Waterbodies	0.011573491	1	TRUE
223265	19/04/2023 14:15	19/04/2023	22/12/2023 14:15	41.683018	0.9495	252	0	220	-263	993	19/04/2023 14:15	lleida	0	PJWJ	29.35512463	901	15.01666667	1	Resting	76.59739779	46.83606698	DAY	31	512	Waterbodies	0.029225391	1	TRUE
223265	19/04/2023 14:30	19/04/2023	22/12/2023 14:30	41.682926	0.949502	222	4	171	-296	1003	19/04/2023 14:30	lleida	0	PJWJ	10.23383304	901	15.01666667	1	Resting	134.7991101	44.47737827	DAY	31	512	Waterbodies	0.051462516	1	TRUE
223265	19/04/2023 14:45	19/04/2023	22/12/2023 14:45	41.683048	0.949312	222	0	112	-700	758	19/04/2023 14:45	lleida	0	PJWJ	25.11348938	921	15.35	1	Resting	277.4862463	41.9656218	DAY	31	512	Waterbodies	0.105978982	1	TRUE
223265	19/04/2023 14:50	19/04/2023	22/12/2023 14:50	41.683033	0.949297	222	1	12	-561	867	19/04/2023 14:50	lleida	0	PJWJ	2.359304329	275	4.583333333	1	Resting	119.2310653	41.19860736	DAY	31	512	Waterbodies	0.045514434	1	TRUE
223265	19/04/2023 14:55	19/04/2023	22/12/2023 14:55	41.68298	0.949238	222	0	89	-191	1050	19/04/2023 14:55	lleida	0	PJWJ	8.82076429	300	5	1	Resting	278.3996734	40.35388718	DAY	31	512	Waterbodies	0.106327975	1	TRUE
223265	19/04/2023 15:00	19/04/2023	22/12/2023 15:00	41.682987	0.94928	223	1	101	-470	930	19/04/2023 15:00	lleida	0	PJWJ	4.735924861	300	5	1	Resting	102.8144278	39.50121677	DAY	31	512	Waterbodies	0.03924213	1	TRUE
223265	19/04/2023 15:15	19/04/2023	22/12/2023 15:15	41.682941	0.94927	231	0	241	-120	1025	19/04/2023 15:15	lleida	0	PJWJ	5.235226443	900	15	1	Resting	230.2839311	36.90108042	DAY	31	512	Waterbodies	0.087944396	1	TRUE
223265	19/04/2023 15:30	19/04/2023	22/12/2023 15:30	41.683006	0.949198	226	0	8	-543	885	19/04/2023 15:30	lleida	0	PJWJ	10.78828681	932	15.53333333	2	Intensive search	310.9997376	34.15163985	DAY	31	512	Waterbodies	0.11878348	1	TRUE
223265	19/04/2023 15:35	19/04/2023	22/12/2023 15:35	41.682926	0.949517	226	0	74	-399	966	19/04/2023 15:35	lleida	0	PJWJ	36.57963198	268	4.466666667	2	Intensive search	122.0365526	33.35176818	DAY	31	512	Waterbodies	0.046586326	1	TRUE
223265	19/04/2023 15:50	19/04/2023	22/12/2023 15:50	41.683014	0.949115	213	1	160	27	1044	19/04/2023 15:50	lleida	0	PJWJ	45.77146599	900	15	1	Resting	373.5250408	30.64185785	DAY	31	512	Waterbodies	0.142672519	1	TRUE
223265	19/04/2023 16:05	19/04/2023	22/12/2023 16:05	41.682999	0.949045	215	7	89	-445	943	19/04/2023 16:05	lleida	0	PJWJ	7.962543747	901	15.01666667	1	Resting	62.15345962	27.89710541	DAY	31	512	Waterbodies	0.023706796	1	TRUE
223265	19/04/2023 16:10	19/04/2023	22/12/2023 16:10	41.682983	0.949317	229	0	75	-473	930	19/04/2023 16:10	lleida	0	PJWJ	30.30583736	299	4.983333333	1	Resting	79.87259761	26.9803982	DAY	31	512	Waterbodies	0.030476746	1	TRUE
223265	19/04/2023 16:15	19/04/2023	22/12/2023 16:15	41.682961	0.949495	217	1	88	-409	954	19/04/2023 16:15	lleida	0	PJWJ	19.94888585	300	5	2	Intensive search	69.67307756	26.05832032	DAY	31	512	Waterbodies	0.026579816	1	TRUE
223265	19/04/2023 16:20	19/04/2023	22/12/2023 16:20	41.68301	0.949308	222	3	143	-116	1048	19/04/2023 16:20	lleida	0	PJWJ	21.50132534	302	5.033333333	2	Intensive search	120.6485581	25.12821178	DAY	31	512	Waterbodies	0.046056015	1	TRUE
223265	19/04/2023 16:25	19/04/2023	22/12/2023 16:25	41.683071	0.949478	209	0	157	-310	999	19/04/2023 16:25	lleida	0	PJWJ	20.088585	301	5.016666667	2	Intensive search	218.4118283	24.19902801	DAY	31	512	Waterbodies	0.083408422	1	TRUE
223265	19/04/2023 16:30	19/04/2023	22/12/2023 16:30	41.683029	0.949147	231	0	203	198	1019	19/04/2023 16:30	lleida	0	PJWJ	37.11102243	307	5.116666667	2	Intensive search	213.1225356	23.25001408	DAY	31	512	Waterbodies	0.081387543	1	TRUE
223265	19/04/2023 16:35	19/04/2023	22/12/2023 16:35	41.682995	0.949332	231	0	257	-37	1031	19/04/2023 16:35	lleida	0	PJWJ	20.92139392	293	4.883333333	1	Resting	51.98966537	22.34253388	DAY	31	512	Waterbodies	0.019823516	1	TRUE
223265	19/04/2023 16:40	19/04/2023	22/12/2023 16:40	41.683006	0.949382	229	0	215	-29	1038	19/04/2023 16:40	lleida	0	PJWJ	5.694272816	302	5.033333333	1	Resting	94.89584469	21.40610393	DAY	31	512	Waterbodies	0.036216677	1	TRUE
223265	19/04/2023 16:55	19/04/2023	22/12/2023 16:55	41.683163	0.949643	369	0	130	-256	1024	19/04/2023 16:55	lleida	0	PJWJ	33.8762591	899	14.98333333	1	Resting	107.66983	18.61352861	DAY	31	512	Waterbodies	0.041097233	1	TRUE
223265	19/04/2023 17:00	19/04/2023	22/12/2023 17:00	41.683098	0.949597	360	3	112	-569	834	19/04/2023 17:00	lleida	0	PJWJ	8.856184267	298	4.966666667	1	Resting	284.2139525	17.68702025	DAY	31	512	Waterbodies	0.108549436	1	TRUE
223265	19/04/2023 17:05	19/04/2023	22/12/2023 17:05	41.683155	0.949577	352	1	157	-146	1026	19/04/2023 17:05	lleida	0	PJWJ	6.718020656	300	5	1	Resting	170.70527	16.7541415	DAY	31	512	Waterbodies	0.06518118	1	TRUE
223265	19/04/2023 17:10	19/04/2023	22/12/2023 17:10	41.683155	0.949572	341	0	241	-184	1008	19/04/2023 17:10	lleida	0	PJWJ	0.556131528	302	5.033333333	1	Resting	172.5324855	15.81509957	DAY	31	512	Waterbodies	0.065879304	1	TRUE
223265	19/04/2023 17:15	19/04/2023	22/12/2023 17:15	41.683094	0.949568	328	0	162	-54	1060	19/04/2023 17:15	lleida	0	PJWJ	6.798446281	301	5.016666667	4	Extensive search	213.9716032	14.87942818	DAY	31	512	Waterbodies	0.081711946	1	TRUE
223265	19/04/2023 17:30	19/04/2023	22/12/2023 17:30	41.666351	0.986907	264	43	-4	-290	1891	19/04/2023 17:30	lleida	0	PJWJ	4551.383839	897	14.95	4	Extensive search	639.7614346	12.06543575	DAY	31	210	Agricultural	0.244393442	1	FALSE
223265	19/04/2023 17:35	19/04/2023	22/12/2023 17:35	41.704708	1.002182	343	49	189	-82	1158	19/04/2023 17:35	lleida	0	PJWJ	4591.561214	307	5.116666667	4	Extensive search	133.7744837	11.10608839	DAY	31	210	Agricultural	0.051071037	1	FALSE
223265	19/04/2023 17:40	19/04/2023	22/12/2023 17:40	41.705662	1.000192	130	38	201	128	964	19/04/2023 17:40	lleida	0	PJWJ	245.4535028	294	4.9	4	Extensive search	340.820732	10.19819686	DAY	31	210	Agricultural	0.130177185	1	FALSE
223265	19/04/2023 17:45	19/04/2023	22/12/2023 17:45	41.7005	0.962133	246	0	178	-395	909	19/04/2023 17:45	lleida	0	PJWJ	4271.90964	322	5.366666667	4	Extensive search	290.1536735	9.231261211	DAY	31	210	Agricultural	0.110818825	1	FALSE
223265	19/04/2023 17:50	19/04/2023	22/12/2023 17:50	41.685886	0.948318	242	38	136	-121	1434	19/04/2023 17:50	lleida	0	PJWJ	2236.627607	276	4.6	4	Extensive search	408.8787975	8.388438612	DAY	31	512	Waterbodies	0.156180126	1	FALSE
223265	19/04/2023 17:55	19/04/2023	22/12/2023 17:55	41.683048	0.949235	226	0	120	-382	979	19/04/2023 17:55	lleida	0	PJWJ	331.6880449	336	5.6	1	Resting	82.03946602	7.352998663	DAY	31	512	Waterbodies	0.031304642	1	TRUE
223265	19/04/2023 18:00	19/04/2023	22/12/2023 18:00	41.682995	0.949225	226	0	115	-450	936	19/04/2023 18:00	lleida	0	PJWJ	5.998212098	267	4.45	2	Intensive search	160.4640722	6.532788419	DAY	31	512	Waterbodies	0.061268326	1	TRUE
223265	19/04/2023 18:05	19/04/2023	22/12/2023 18:05	41.683064	0.949187	225	15	32	-207	1036	19/04/2023 18:05	lleida	0	PJWJ	8.76057629	296	4.933333333	2	Intensive search	110.7503811	5.625524621	DAY	31	512	Waterbodies	0.042274219	1	TRUE
223265	19/04/2023 18:20	19/04/2023	22/12/2023 18:20	41.682972	0.949292	217	0	190	-35	1042	19/04/2023 18:20	lleida	0	PJWJ	15.52660147	900	15	2	Intensive search	240.38871	2.88145988	DAY	31	512	Waterbodies	0.091805128	1	TRUE
223265	19/04/2023 18:35	19/04/2023	22/12/2023 18:35	41.683075	0.949183	241	1	102	-626	815	19/04/2023 18:35	lleida	0	PJWJ	16.6791581	901	15.01666667	1	Resting	389.5216857	0.160830948	DAY	31	512	Waterbodies	0.148784356	1	TRUE
223265	19/04/2023 18:50	19/04/2023	22/12/2023 18:50	41.683144	0.949288	227	0	232	-51	1041	19/04/2023 18:50	lleida	0	PJWJ	13.97415598	900	15	1	Resting	289.8906649	-2.525232341	DAY	31	512	Waterbodies	0.110718337	1	TRUE
223265	19/04/2023 19:05	19/04/2023	22/12/2023 19:05	41.683025	0.949283	218	0	121	-420	956	19/04/2023 19:05	lleida	0	PJWJ	13.24579363	899	14.98333333	2	Intensive search	57.78847353	-5.170944135	DAY	31	512	Waterbodies	0.022039066	1	TRUE
223265	20/04/2023 4:50	20/04/2023	22/12/2023 4:50	41.683041	0.949355	212	0	219	-107	1022	20/04/2023 4:50	lleida	0	PJWJ	106.1840561	926	15.43333333	1	Resting	43.11488754	-4.101524107	DAY	32	512	Waterbodies	0.01643273	2	TRUE
223265	20/04/2023 5:05	20/04/2023	22/12/2023 5:05	41.682964	0.949357	250	0	227	-82	1041	20/04/2023 5:05	lleida	0	PJWJ	8.566138801	879	14.65	1	Resting	33.00044828	-1.497716886	DAY	32	512	Waterbodies	0.012568307	2	TRUE
223265	20/04/2023 5:20	20/04/2023	22/12/2023 5:20	41.682968	0.949062	160	0	215	-84	1045	20/04/2023 5:20	lleida	0	PJWJ	32.81477548	907	15.11666667	1	Resting	18.93118748	1.224231838	DAY	32	512	Waterbodies	0.007192865	2	TRUE
223265	20/04/2023 5:35	20/04/2023	22/12/2023 5:35	41.682964	0.94889	176	0	202	-71	1044	20/04/2023 5:35	lleida	0	PJWJ	19.13609575	898	14.96666667	1	Resting	83.95082824	3.949110862	DAY	32	512	Waterbodies	0.032034916	2	TRUE
223265	20/04/2023 5:50	20/04/2023	22/12/2023 5:50	41.682526	0.948647	276	0	219	-440	926	20/04/2023 5:50	lleida	0	PJWJ	55.70654897	916	15.26666667	1	Resting	223.8849402	6.753595516	DAY	32	512	Waterbodies	0.085499534	2	FALSE
223265	20/04/2023 6:05	20/04/2023	22/12/2023 6:05	41.682652	0.949122	265	0	291	-145	1005	20/04/2023 6:05	lleida	0	PJWJ	54.65917394	908	15.13333333	4	Extensive search	216.0479428	9.553951511	DAY	32	512	Waterbodies	0.082505253	2	TRUE
223265	20/04/2023 6:20	20/04/2023	22/12/2023 6:20	41.670227	0.975263	244	2	428	-524	1038	20/04/2023 6:20	lleida	0	PJWJ	3219.207052	867	14.45	1	Resting	195.3644907	12.25956462	DAY	32	210	Agricultural	0.074602727	2	FALSE
223265	20/04/2023 6:35	20/04/2023	22/12/2023 6:35	41.670567	0.97829	265	2	48	-573	987	20/04/2023 6:35	lleida	0	PJWJ	338.7986023	899	14.98333333	4	Extensive search	148.9714114	15.05785618	DAY	32	210	Agricultural	0.056877326	2	FALSE
223265	20/04/2023 6:50	20/04/2023	22/12/2023 6:50	41.683041	0.949298	239	2	149	-396	967	20/04/2023 6:50	lleida	0	PJWJ	3510.406366	900	15	1	Resting	124.5414218	17.83951176	DAY	32	512	Waterbodies	0.047543361	2	TRUE
223265	20/04/2023 7:05	20/04/2023	22/12/2023 7:05	41.683041	0.949253	233	0	57	-498	915	20/04/2023 7:05	lleida	0	PJWJ	5.00518375	901	15.01666667	4	Extensive search	94.33781737	20.64452764	DAY	32	512	Waterbodies	0.036003472	2	TRUE
223265	20/04/2023 7:20	20/04/2023	22/12/2023 7:20	41.659969	0.960212	261	1	108	-499	920	20/04/2023 7:20	lleida	0	PJWJ	2840.670789	900	15	4	Extensive search	237.209214	23.45041985	DAY	32	210	Agricultural	0.090590338	2	FALSE
223265	20/04/2023 7:35	20/04/2023	22/12/2023 7:35	41.671646	0.944675	299	39	210	126	1024	20/04/2023 7:35	lleida	0	PJWJ	2161.665498	900	15	4	Extensive search	313.7573528	26.22152944	DAY	32	210	Agricultural	0.119837081	2	FALSE
223265	20/04/2023 7:50	20/04/2023	22/12/2023 7:50	41.696529	0.971205	273	31	199	125	504	20/04/2023 7:50	lleida	0	PJWJ	4045.384248	900	15	4	Extensive search	385.6863467	29.0013992	DAY	32	210	Agricultural	0.147318988	2	FALSE
223265	20/04/2023 8:05	20/04/2023	22/12/2023 8:05	41.661804	0.998698	306	0	55	-251	1001	20/04/2023 8:05	lleida	0	PJWJ	4925.874338	904	15.06666667	4	Extensive search	273.9920132	31.77966528	DAY	32	210	Agricultural	0.10464394	2	FALSE
223265	20/04/2023 8:20	20/04/2023	22/12/2023 8:20	41.681396	0.956092	212	44	132	7	1084	20/04/2023 8:20	lleida	0	PJWJ	5215.797461	896	14.93333333	3	Travelling	132.9470124	34.43703344	DAY	32	512	Waterbodies	0.050754885	2	FALSE
223265	20/04/2023 8:35	20/04/2023	22/12/2023 8:35	41.683147	0.949265	181	0	133	-328	996	20/04/2023 8:35	lleida	0	PJWJ	783.9133624	900	15	1	Resting	133.1890163	37.09383268	DAY	32	512	Waterbodies	0.050847347	2	TRUE
223265	20/04/2023 8:40	20/04/2023	22/12/2023 8:40	41.683174	0.949232	181	2	114	-329	996	20/04/2023 8:40	lleida	0	PJWJ	4.742207491	299	4.983333333	1	Resting	82.37393922	37.96699984	DAY	32	512	Waterbodies	0.031432434	2	TRUE
223265	20/04/2023 8:45	20/04/2023	22/12/2023 8:45	41.682613	0.94921	181	0	-4	-136	1035	20/04/2023 8:45	lleida	0	PJWJ	62.43736266	300	5	2	Intensive search	293.3720707	38.83698834	DAY	32	512	Waterbodies	0.112048478	2	TRUE
223265	20/04/2023 8:50	20/04/2023	22/12/2023 8:50	41.683128	0.949287	181	0	-118	-628	782	20/04/2023 8:50	lleida	0	PJWJ	57.91048705	301	5.016666667	2	Intensive search	261.4096363	39.70272108	DAY	32	512	Waterbodies	0.099836592	2	TRUE
223265	20/04/2023 8:55	20/04/2023	22/12/2023 8:55	41.68309	0.94932	181	1	120	-563	865	20/04/2023 8:55	lleida	0	PJWJ	5.597461631	333	5.55	4	Extensive search	149.8747412	40.65214633	DAY	32	512	Waterbodies	0.057222461	2	TRUE
223265	20/04/2023 9:10	20/04/2023	22/12/2023 9:10	41.701172	0.935002	248	0	216	-27	991	20/04/2023 9:10	lleida	0	PJWJ	2565.148325	866	14.43333333	4	Extensive search	351.1643348	43.05628431	DAY	32	210	Agricultural	0.134129165	2	FALSE
223265	20/04/2023 9:15	20/04/2023	22/12/2023 9:15	41.700344	0.935753	248	0	251	-698	824	20/04/2023 9:15	lleida	0	PJWJ	124.3250555	300	5	4	Extensive search	441.2583883	43.87837109	DAY	32	210	Agricultural	0.168551395	2	FALSE
223265	20/04/2023 9:20	20/04/2023	22/12/2023 9:20	41.701286	0.9339	248	23	158	-249	1464	20/04/2023 9:20	lleida	0	PJWJ	231.1992485	300	5	4	Extensive search	364.5018803	44.68786071	DAY	32	210	Agricultural	0.13922504	2	FALSE
223265	20/04/2023 9:25	20/04/2023	22/12/2023 9:25	41.69532033	0.933506	275	38	195	6	1168	20/04/2023 9:25	lleida	0	PJWJ	664.8967171	300	5	4	Extensive search	366.5776675	45.49120749	DAY	32	210	Agricultural	0.140018136	2	FALSE
223265	20/04/2023 9:30	20/04/2023	22/12/2023 9:30	41.68289333	0.94873	286	0	78	-649	806	20/04/2023 9:30	lleida	0	PJWJ	2185.699758	310	5.166666667	1	Resting	330.8186833	46.32281906	DAY	32	512	Waterbodies	0.126355703	2	TRUE
223265	20/04/2023 9:35	20/04/2023	22/12/2023 9:35	41.683094	0.949153	241	0	63	-547	881	20/04/2023 9:35	lleida	0	PJWJ	52.07304728	312	5.2	1	Resting	146.0065334	47.13054267	DAY	32	512	Waterbodies	0.055744535	2	TRUE
223265	20/04/2023 9:40	20/04/2023	22/12/2023 9:40	41.683147	0.949273	241	1	231	-460	864	20/04/2023 9:40	lleida	0	PJWJ	14.59068232	312	5.2	4	Extensive search	149.8507314	47.92415748	DAY	32	512	Waterbodies	0.057213288	2	TRUE
223265	20/04/2023 9:55	20/04/2023	22/12/2023 9:55	41.6654845	0.992821	335	51	149	-34	1432	20/04/2023 9:55	lleida	0	PJWJ	5226.811088	885	14.75	4	Extensive search	501.3995684	50.12701851	DAY	32	210	Agricultural	0.191529532	2	FALSE
223265	20/04/2023 10:00	20/04/2023	22/12/2023 10:00	41.66215133	0.99844	270	1	162	-566	1052	20/04/2023 10:00	lleida	0	PJWJ	726.6390499	313	5.216666667	4	Extensive search	320.41382	50.86543263	DAY	32	210	Agricultural	0.122380317	2	FALSE
223265	20/04/2023 10:06	20/04/2023	22/12/2023 10:06	41.66601933	0.996356333	322	23	198	-55	1146	20/04/2023 10:06	lleida	0	PJWJ	488.6185327	309	5.15	3	Travelling	199.3070916	51.56665404	DAY	32	210	Agricultural	0.076109077	2	FALSE
223265	20/04/2023 10:11	20/04/2023	22/12/2023 10:11	41.67983733	0.998468333	442	30	125	-86	1340	20/04/2023 10:11	lleida	0	PJWJ	1554.543555	309	5.15	3	Travelling	58.21411836	52.24319387	DAY	32	210	Agricultural	0.022201692	2	FALSE
223265	20/04/2023 10:16	20/04/2023	22/12/2023 10:16	41.69291433	0.988606	297	28	183	-55	1326	20/04/2023 10:16	lleida	0	PJWJ	1821.607547	308	5.133333333	3	Travelling	123.7456189	52.89059024	DAY	32	210	Agricultural	0.047239309	2	FALSE
223265	20/04/2023 10:21	20/04/2023	22/12/2023 10:21	41.70017	0.967528667	380	16	156	-58	1304	20/04/2023 10:21	lleida	0	PJWJ	2479.33225	310	5.166666667	3	Travelling	253.3862228	53.51885765	DAY	32	210	Agricultural	0.096771087	2	FALSE
223265	20/04/2023 10:26	20/04/2023	22/12/2023 10:26	41.70074467	0.937601667	235	25	115	179	578	20/04/2023 10:26	lleida	0	PJWJ	3329.283106	311	5.183333333	4	Extensive search	391.8762126	54.12711943	DAY	32	210	Agricultural	0.14968395	2	FALSE
223265	20/04/2023 10:31	20/04/2023	22/12/2023 10:31	41.69098433	0.939367	282	43	54	-71	782	20/04/2023 10:31	lleida	0	PJWJ	1103.076488	309	5.15	3	Travelling	116.3533428	54.73036678	DAY	32	210	Agricultural	0.044414943	2	FALSE
223265	20/04/2023 10:37	20/04/2023	22/12/2023 10:37	41.683037	0.94905	226	0	170	-135	1045	20/04/2023 10:37	lleida	0	PJWJ	1393.232996	313	5.216666667	1	Resting	161.5212088	55.31714178	DAY	32	512	Waterbodies	0.061672227	2	TRUE
223265	20/04/2023 10:52	20/04/2023	22/12/2023 10:52	41.683006	0.949275	262	1	215	-195	1010	20/04/2023 10:52	lleida	0	PJWJ	25.26226747	903	15.05	2	Intensive search	70.96397312	56.81712026	DAY	32	512	Waterbodies	0.027073029	2	TRUE
223265	20/04/2023 11:06	20/04/2023	22/12/2023 11:06	41.683022	0.94919	246	0	197	-245	1013	20/04/2023 11:06	lleida	0	PJWJ	9.620226564	894	14.9	2	Intensive search	30.01428153	58.03835913	DAY	32	512	Waterbodies	0.011427382	2	TRUE
223265	20/04/2023 11:22	20/04/2023	22/12/2023 11:22	41.683022	0.949247	275	2	218	-168	1024	20/04/2023 11:22	lleida	0	PJWJ	6.339899417	903	15.05	1	Resting	55.16342178	58.97278249	DAY	32	512	Waterbodies	0.021036113	2	TRUE
223265	20/04/2023 11:37	20/04/2023	22/12/2023 11:37	41.682961	0.949325	231	0	182	-245	1010	20/04/2023 11:37	lleida	0	PJWJ	11.01307738	908	15.13333333	1	Resting	63.97585053	59.58048967	DAY	32	512	Waterbodies	0.024403077	2	TRUE
223265	20/04/2023 11:51	20/04/2023	22/12/2023 11:51	41.682961	0.949395	281	2	205	-134	1023	20/04/2023 11:51	lleida	0	PJWJ	7.785841389	890	14.83333333	2	Intensive search	59.00041435	59.83310665	DAY	32	512	Waterbodies	0.022502112	2	TRUE
223265	20/04/2023 12:07	20/04/2023	22/12/2023 12:07	41.683258	0.948777	165	0	187	-229	1009	20/04/2023 12:07	lleida	0	PJWJ	76.26173859	927	15.45	2	Intensive search	35.48130477	59.72558707	DAY	32	512	Waterbodies	0.013516168	2	TRUE
223265	20/04/2023 12:22	20/04/2023	22/12/2023 12:22	41.683189	0.948987	190	0	187	-182	1019	20/04/2023 12:22	lleida	0	PJWJ	24.58571738	895	14.91666667	4	Extensive search	50.74802366	59.2673365	DAY	32	512	Waterbodies	0.019349122	2	TRUE
223265	20/04/2023 12:37	20/04/2023	22/12/2023 12:37	41.6640185	0.95404225	324	19	101	-126	1295	20/04/2023 12:37	lleida	0	PJWJ	2204.869764	887	14.78333333	4	Extensive search	221.3517516	58.50141538	DAY	32	232	Agricultural	0.084531679	2	FALSE
223265	20/04/2023 12:42	20/04/2023	22/12/2023 12:42	41.65437833	0.943598333	324	21	88	-355	764	20/04/2023 12:42	lleida	0	PJWJ	1580.755225	310	5.166666667	4	Extensive search	396.8068175	58.16652104	DAY	32	232	Agricultural	0.151567786	2	FALSE
223265	20/04/2023 12:47	20/04/2023	22/12/2023 12:47	41.65760567	0.951528333	324	1	79	34	1403	20/04/2023 12:47	lleida	0	PJWJ	952.2539444	311	5.183333333	4	Extensive search	337.5727487	57.77738512	DAY	32	123	Dump	0.128936228	2	FALSE
223265	20/04/2023 12:52	20/04/2023	22/12/2023 12:52	41.65762967	0.951061333	324	1	-44	-285	916	20/04/2023 12:52	lleida	0	PJWJ	52.01121411	311	5.183333333	4	Extensive search	254.7681516	57.35888661	DAY	32	123	Dump	0.097299081	2	FALSE
223265	20/04/2023 12:58	20/04/2023	22/12/2023 12:58	41.67062367	0.954046	415	59	132	25	1019	20/04/2023 12:58	lleida	0	PJWJ	1482.716355	323	5.383333333	3	Travelling	179.7785818	56.87636919	DAY	32	210	Agricultural	0.06864782	2	FALSE
223265	20/04/2023 13:03	20/04/2023	22/12/2023 13:03	41.681427	0.950813	376	0	184	-30	1026	20/04/2023 13:03	lleida	0	PJWJ	1254.108298	311	5.183333333	1	Resting	229.5393919	56.38339108	DAY	32	512	Waterbodies	0.08765993	2	FALSE
223265	20/04/2023 13:18	20/04/2023	22/12/2023 13:18	41.683655	0.948788	140	3	-4	-602	839	20/04/2023 13:18	lleida	0	PJWJ	334.8492823	908	15.13333333	2	Intensive search	319.7909719	54.79815604	DAY	32	512	Waterbodies	0.122142346	2	FALSE
223265	20/04/2023 13:33	20/04/2023	22/12/2023 13:33	41.682999	0.949247	225	0	160	-417	955	20/04/2023 13:33	lleida	0	PJWJ	89.04351422	915	15.25	2	Intensive search	43.11851415	52.97460724	DAY	32	512	Waterbodies	0.016434116	2	TRUE
223265	20/04/2023 13:48	20/04/2023	22/12/2023 13:48	41.683029	0.949265	231	0	181	-275	1013	20/04/2023 13:48	lleida	0	PJWJ	3.890938748	875	14.58333333	2	Intensive search	120.4180697	51.04792079	DAY	32	512	Waterbodies	0.045967952	2	TRUE
223265	20/04/2023 14:03	20/04/2023	22/12/2023 14:03	41.68301	0.949237	232	1	259	-439	919	20/04/2023 14:03	lleida	0	PJWJ	3.763496048	900	15	1	Resting	125.2084119	48.90875257	DAY	32	512	Waterbodies	0.047798198	2	TRUE
223265	20/04/2023 14:18	20/04/2023	22/12/2023 14:18	41.682964	0.949242	221	1	129	-202	1019	20/04/2023 14:18	lleida	0	PJWJ	5.145847804	899	14.98333333	1	Resting	146.1521183	46.63794888	DAY	32	512	Waterbodies	0.055800159	2	TRUE
223265	20/04/2023 14:33	20/04/2023	22/12/2023 14:33	41.682983	0.949213	218	1	204	-322	983	20/04/2023 14:33	lleida	0	PJWJ	3.856042811	901	15.01666667	1	Resting	15.56366468	44.25000681	DAY	32	512	Waterbodies	0.005906236	2	TRUE
223265	20/04/2023 14:48	20/04/2023	22/12/2023 14:48	41.683014	0.949197	223	0	175	-342	983	20/04/2023 14:48	lleida	0	PJWJ	3.879767845	901	15.01666667	1	Resting	50.63664444	41.76898263	DAY	32	512	Waterbodies	0.019306567	2	TRUE
223265	20/04/2023 15:03	20/04/2023	22/12/2023 15:03	41.683105	0.949218	239	11	133	-477	792	20/04/2023 15:03	lleida	0	PJWJ	10.38625465	898	14.96666667	1	Resting	152.9681167	39.21977459	DAY	32	512	Waterbodies	0.058404347	2	TRUE
223265	20/04/2023 15:18	20/04/2023	22/12/2023 15:18	41.682957	0.94934	210	9	114	-447	946	20/04/2023 15:18	lleida	0	PJWJ	21.33168248	901	15.01666667	1	Resting	91.11644271	36.59926506	DAY	32	512	Waterbodies	0.034772682	2	TRUE
223265	20/04/2023 15:33	20/04/2023	22/12/2023 15:33	41.68309	0.949485	191	3	-123	-102	989	20/04/2023 15:33	lleida	0	PJWJ	21.88337451	901	15.01666667	2	Intensive search	296.5930067	33.92760592	DAY	32	512	Waterbodies	0.113279101	2	TRUE
223265	20/04/2023 15:48	20/04/2023	22/12/2023 15:48	41.682957	0.949347	218	1	64	-587	859	20/04/2023 15:48	lleida	0	PJWJ	21.31606323	921	15.35	1	Resting	321.6504583	31.15481807	DAY	32	512	Waterbodies	0.1228528	2	TRUE
223265	20/04/2023 16:03	20/04/2023	22/12/2023 16:03	41.682976	0.94922	221	1	218	-108	1035	20/04/2023 16:03	lleida	0	PJWJ	14.28290459	878	14.63333333	1	Resting	200.9129134	28.48045399	DAY	32	512	Waterbodies	0.076722613	2	TRUE
223265	20/04/2023 16:18	20/04/2023	22/12/2023 16:18	41.68309	0.949573	252	0	39	-110	1044	20/04/2023 16:18	lleida	0	PJWJ	41.25902767	900	15	1	Resting	165.00695	25.7150077	DAY	32	512	Waterbodies	0.063004023	2	TRUE
223265	20/04/2023 16:33	20/04/2023	22/12/2023 16:33	41.682854	0.949818	277	0	159	-338	987	20/04/2023 16:33	lleida	0	PJWJ	37.83422899	900	15	2	Intensive search	58.4364068	22.93257788	DAY	32	512	Waterbodies	0.022286622	2	FALSE
223265	20/04/2023 16:48	20/04/2023	22/12/2023 16:48	41.683456	0.949392	277	0	123	-453	932	20/04/2023 16:48	lleida	0	PJWJ	82.01991433	905	15.08333333	1	Resting	155.1726541	20.12426023	DAY	32	512	Waterbodies	0.059246635	2	TRUE
223265	20/04/2023 17:03	20/04/2023	22/12/2023 17:03	41.683598	0.94918	281	1	164	-355	1088	20/04/2023 17:03	lleida	0	PJWJ	28.37959738	896	14.93333333	1	Resting	82.22514717	17.33881002	DAY	32	512	Waterbodies	0.031375585	2	FALSE
223265	20/04/2023 17:18	20/04/2023	22/12/2023 17:18	41.683613	0.949013	309	0	161	-192	1025	20/04/2023 17:18	lleida	0	PJWJ	18.64954994	899	14.98333333	1	Resting	66.95070367	14.54447918	DAY	32	512	Waterbodies	0.025539679	2	FALSE
223265	20/04/2023 17:33	20/04/2023	22/12/2023 17:33	41.683613	0.948952	327	0	217	27	1009	20/04/2023 17:33	lleida	0	PJWJ	6.784804639	902	15.03333333	1	Resting	187.082487	11.74643964	DAY	32	512	Waterbodies	0.071438423	2	FALSE
223265	20/04/2023 17:48	20/04/2023	22/12/2023 17:48	41.683155	0.949108	256	0	148	-328	994	20/04/2023 17:48	lleida	0	PJWJ	53.80898932	900	15	2	Intensive search	268.213757	8.965151282	DAY	32	512	Waterbodies	0.102436242	2	TRUE
223265	20/04/2023 18:03	20/04/2023	22/12/2023 18:03	41.683342	0.948912	297	0	241	126	988	20/04/2023 18:03	lleida	0	PJWJ	30.12886523	898	14.96666667	2	Intensive search	163.5380601	6.206113089	DAY	32	512	Waterbodies	0.062442805	2	TRUE
223265	20/04/2023 18:18	20/04/2023	22/12/2023 18:18	41.683006	0.949427	197	0	72	-44	1051	20/04/2023 18:18	lleida	0	PJWJ	68.39197087	903	15.05	2	Intensive search	82.89391663	3.452039197	DAY	32	512	Waterbodies	0.031631101	2	TRUE
223265	20/04/2023 18:33	20/04/2023	22/12/2023 18:33	41.683334	0.948873	361	0	147	-344	975	20/04/2023 18:33	lleida	0	PJWJ	71.60680781	897	14.95	2	Intensive search	206.9534668	0.743155099	DAY	32	512	Waterbodies	0.079030527	2	TRUE
223265	20/04/2023 18:48	20/04/2023	22/12/2023 18:48	41.68293	0.949492	201	0	165	29	1051	20/04/2023 18:48	lleida	0	PJWJ	82.21213282	903	15.05	2	Intensive search	313.1448651	-1.953322935	DAY	32	512	Waterbodies	0.119603068	2	TRUE
223265	20/04/2023 19:03	20/04/2023	22/12/2023 19:03	41.682987	0.949447	227	0	134	-470	929	20/04/2023 19:03	lleida	0	PJWJ	8.076828104	903	15.05	2	Intensive search	82.05262732	-4.611808987	DAY	32	512	Waterbodies	0.03130967	2	TRUE
223265	21/04/2023 4:48	21/04/2023	22/12/2023 4:48	41.683079	0.949358	250	0	101	29	1053	21/04/2023 4:48	lleida	0	PJWJ	26.28582988	901	15.01666667	1	Resting	74.44351358	-4.278992621	DAY	33	512	Waterbodies	0.028402456	3	TRUE
223265	21/04/2023 5:03	21/04/2023	22/12/2023 5:03	41.683067	0.949353	242	0	77	20	1055	21/04/2023 5:03	lleida	0	PJWJ	1.445772853	900	15	1	Resting	105.9203149	-1.622491288	DAY	33	512	Waterbodies	0.040428796	3	TRUE
223265	21/04/2023 5:18	21/04/2023	22/12/2023 5:18	41.683125	0.949313	225	0	242	-249	1011	21/04/2023 5:18	lleida	0	PJWJ	7.83579381	900	15	1	Resting	180.3928231	1.070690717	DAY	33	512	Waterbodies	0.068882503	3	TRUE
223265	21/04/2023 5:33	21/04/2023	22/12/2023 5:33	41.683117	0.949385	224	0	107	-110	1050	21/04/2023 5:33	lleida	0	PJWJ	8.057562787	900	15	3	Travelling	125.1434	3.795009379	DAY	33	512	Waterbodies	0.047773359	3	TRUE
223265	21/04/2023 5:48	21/04/2023	22/12/2023 5:48	41.66065525	1.00398925	279	35	232	-308	1205	21/04/2023 5:48	lleida	0	PJWJ	6567.070569	901	15.01666667	4	Extensive search	124.8861366	6.584375367	DAY	33	210	Agricultural	0.047675067	3	FALSE
223265	21/04/2023 5:53	21/04/2023	22/12/2023 5:53	41.68518833	1.001913667	282	36	161	-41	1521	21/04/2023 5:53	lleida	0	PJWJ	2738.055997	310	5.166666667	4	Extensive search	371.7725505	7.539394433	DAY	33	210	Agricultural	0.142002945	3	FALSE
223265	21/04/2023 5:58	21/04/2023	22/12/2023 5:58	41.69037867	1.007070667	254	2	1	-359	958	21/04/2023 5:58	lleida	0	PJWJ	813.7474154	310	5.166666667	4	Extensive search	263.7340326	8.498493863	DAY	33	210	Agricultural	0.100724674	3	FALSE
223265	21/04/2023 6:03	21/04/2023	22/12/2023 6:03	41.706118	0.978151333	253	47	131	-195	1176	21/04/2023 6:03	lleida	0	PJWJ	3661.998549	309	5.15	1	Resting	104.4781602	9.432521995	DAY	33	210	Agricultural	0.039877792	3	FALSE
223265	21/04/2023 6:08	21/04/2023	22/12/2023 6:08	41.70656433	0.977759333	249	1	280	-384	833	21/04/2023 6:08	lleida	0	PJWJ	66.06687245	311	5.183333333	1	Resting	292.1711543	10.393416	DAY	33	210	Agricultural	0.111589644	3	FALSE
223265	21/04/2023 6:14	21/04/2023	22/12/2023 6:14	41.70656967	0.976594	249	20	56	-289	1047	21/04/2023 6:14	lleida	0	PJWJ	129.6170785	309	5.15	3	Travelling	150.6849021	11.34910793	DAY	33	210	Agricultural	0.057531999	3	FALSE
223265	21/04/2023 6:19	21/04/2023	22/12/2023 6:19	41.70769233	0.941779667	256	42	167	-40	1101	21/04/2023 6:19	lleida	0	PJWJ	3874.281948	309	5.15	4	Extensive search	192.4336658	12.28126916	DAY	33	210	Agricultural	0.073482947	3	FALSE
223265	21/04/2023 6:24	21/04/2023	22/12/2023 6:24	41.68564367	0.943157333	251	43	193	48	835	21/04/2023 6:24	lleida	0	PJWJ	2456.843168	309	5.15	4	Extensive search	235.5770512	13.23983529	DAY	33	210	Agricultural	0.089966738	3	FALSE
223265	21/04/2023 6:29	21/04/2023	22/12/2023 6:29	41.683235	0.949583	220	0	257	-167	1013	21/04/2023 6:29	lleida	0	PJWJ	763.253067	310	5.166666667	2	Intensive search	117.1907657	14.2080437	DAY	33	512	Waterbodies	0.044734897	3	TRUE
223265	21/04/2023 6:44	21/04/2023	22/12/2023 6:44	41.683273	0.949092	223	0	121	-671	789	21/04/2023 6:44	lleida	0	PJWJ	54.77538186	899	14.98333333	4	Extensive search	499.3165212	17.00591249	DAY	33	512	Waterbodies	0.190733662	3	TRUE
223265	21/04/2023 6:59	21/04/2023	22/12/2023 6:59	41.71099175	0.946786	232	20	162	20	1144	21/04/2023 6:59	lleida	0	PJWJ	3093.284237	902	15.03333333	4	Extensive search	238.3798595	19.81258638	DAY	33	210	Agricultural	0.091037607	3	FALSE
223265	21/04/2023 7:04	21/04/2023	22/12/2023 7:04	41.706931	0.938516333	243	23	130	-9	1092	21/04/2023 7:04	lleida	0	PJWJ	1024.687178	311	5.183333333	4	Extensive search	164.8941276	20.7741901	DAY	33	210	Agricultural	0.062960917	3	FALSE
223265	21/04/2023 7:09	21/04/2023	22/12/2023 7:09	41.705587	0.966209333	248	38	204	-153	1512	21/04/2023 7:09	lleida	0	PJWJ	3083.814434	309	5.15	3	Travelling	199.1846572	21.75567587	DAY	33	210	Agricultural	0.076062298	3	FALSE
223265	21/04/2023 7:14	21/04/2023	22/12/2023 7:14	41.698856	0.989965	271	43	-40	-120	915	21/04/2023 7:14	lleida	0	PJWJ	2746.242258	309	5.15	3	Travelling	531.6345739	22.73374971	DAY	33	232	Agricultural	0.203081419	3	FALSE
223265	21/04/2023 7:15	21/04/2023	22/12/2023 7:15	41.698597	0.9901375	271	41	125	-146	1620	21/04/2023 7:15	lleida	0	PJWJ	34.6085833	1	0.016666667	3	Travelling	257.8036483	22.73700287	DAY	33	210	Agricultural	0.098458853	3	FALSE
223265	21/04/2023 7:20	21/04/2023	22/12/2023 7:20	41.69067	1.011664333	261	33	101	-159	1711	21/04/2023 7:20	lleida	0	PJWJ	2551.4808	309	5.15	3	Travelling	546.809923	23.7125637	DAY	33	210	Agricultural	0.208879464	3	FALSE
223265	21/04/2023 7:25	21/04/2023	22/12/2023 7:25	41.68141833	1.044788667	246	43	87	-60	571	21/04/2023 7:25	lleida	0	PJWJ	3825.258823	311	5.183333333	4	Extensive search	364.6341341	24.70189411	DAY	33	250	Agricultural	0.13927557	3	FALSE
223265	21/04/2023 7:30	21/04/2023	22/12/2023 7:30	41.65889867	1.058651	275	49	166	-122	618	21/04/2023 7:30	lleida	0	PJWJ	2940.939652	309	5.15	4	Extensive search	184.3656348	25.67096259	DAY	33	210	Agricultural	0.070400395	3	FALSE
223265	21/04/2023 7:35	21/04/2023	22/12/2023 7:35	41.629786	1.033066	298	46	74	-172	778	21/04/2023 7:35	lleida	0	PJWJ	4310.442271	311	5.183333333	4	Extensive search	143.4925755	26.61670741	DAY	33	210	Agricultural	0.054784028	3	FALSE
223265	21/04/2023 7:40	21/04/2023	22/12/2023 7:40	41.644165	0.993562667	245	41	79	123	1160	21/04/2023 7:40	lleida	0	PJWJ	4675.745814	309	5.15	4	Extensive search	183.6962647	27.53809049	DAY	33	210	Agricultural	0.070144649	3	FALSE
223265	21/04/2023 7:45	21/04/2023	22/12/2023 7:45	41.6620465	0.9794	229	37	110	135	1083	21/04/2023 7:45	lleida	0	PJWJ	2536.921575	309	5.15	4	Extensive search	217.9090213	28.47480216	DAY	33	210	Agricultural	0.083216315	3	FALSE
223265	21/04/2023 7:46	21/04/2023	22/12/2023 7:46	41.662037	0.979378	236	36	147	-169	1742	21/04/2023 7:46	lleida	0	PJWJ	2.66531193	2	0.033333333	4	Extensive search	411.6711882	28.48092753	DAY	33	210	Agricultural	0.157247015	3	FALSE
223265	21/04/2023 7:51	21/04/2023	22/12/2023 7:51	41.67494967	0.969108333	250	28	101	-86	1357	21/04/2023 7:51	lleida	0	PJWJ	1834.913176	307	5.116666667	4	Extensive search	82.29940478	29.41205954	DAY	33	232	Agricultural	0.031403956	3	FALSE
223265	21/04/2023 7:56	21/04/2023	22/12/2023 7:56	41.66553633	0.949044	267	53	137	9	1004	21/04/2023 7:56	lleida	0	PJWJ	2465.020585	309	5.15	4	Extensive search	148.6879792	30.34333515	DAY	33	210	Agricultural	0.056769035	3	FALSE
223265	21/04/2023 8:01	21/04/2023	22/12/2023 8:01	41.66297667	0.948347333	272	42	206	68	601	21/04/2023 8:01	lleida	0	PJWJ	295.0211819	309	5.15	4	Extensive search	387.2858289	31.28431821	DAY	33	210	Agricultural	0.147930102	3	FALSE
223265	21/04/2023 8:06	21/04/2023	22/12/2023 8:06	41.683186	0.94966	262	0	192	-295	1004	21/04/2023 8:06	lleida	0	PJWJ	2252.23852	319	5.316666667	1	Resting	227.7208949	32.24807956	DAY	33	512	Waterbodies	0.086965137	3	TRUE
223265	21/04/2023 8:21	21/04/2023	22/12/2023 8:21	41.683456	0.949257	116	0	303	-101	1023	21/04/2023 8:21	lleida	0	PJWJ	53.95209441	892	14.86666667	1	Resting	203.5047662	34.9285978	DAY	33	512	Waterbodies	0.077712882	3	TRUE
223265	21/04/2023 8:36	21/04/2023	22/12/2023 8:36	41.683289	0.948987	220	1	138	-307	997	21/04/2023 8:36	lleida	0	PJWJ	35.30998987	900	15	1	Resting	93.08158879	37.59056997	DAY	33	512	Waterbodies	0.035523505	3	TRUE
223265	21/04/2023 8:51	21/04/2023	22/12/2023 8:51	41.68338	0.949048	244	3	176	-329	987	21/04/2023 8:51	lleida	0	PJWJ	12.18409338	900	15	1	Resting	38.64946857	40.19913012	DAY	33	512	Waterbodies	0.014726628	3	TRUE
223265	21/04/2023 9:06	21/04/2023	22/12/2023 9:06	41.683456	0.949003	242	0	86	-412	959	21/04/2023 9:06	lleida	0	PJWJ	9.82287325	905	15.08333333	1	Resting	99.45717703	42.7556251	DAY	33	512	Waterbodies	0.037959425	3	FALSE
223265	21/04/2023 9:21	21/04/2023	22/12/2023 9:21	41.683453	0.94913	223	1	195	-301	995	21/04/2023 9:21	lleida	0	PJWJ	14.12968026	893	14.88333333	1	Resting	107.8777807	45.19868162	DAY	33	512	Waterbodies	0.041176685	3	TRUE
223265	21/04/2023 9:37	21/04/2023	22/12/2023 9:37	41.683182	0.949317	203	0	107	-585	856	21/04/2023 9:37	lleida	0	PJWJ	36.61860613	926	15.43333333	3	Travelling	339.3513228	47.63071654	DAY	33	512	Waterbodies	0.129615768	3	TRUE
223265	21/04/2023 9:52	21/04/2023	22/12/2023 9:52	41.67582125	0.9513985	354	35	141	-78	1201	21/04/2023 9:52	lleida	0	PJWJ	850.7058582	901	15.01666667	4	Extensive search	275.0730096	49.88296834	DAY	33	210	Agricultural	0.105056957	3	FALSE
223265	21/04/2023 9:57	21/04/2023	22/12/2023 9:57	41.68945167	0.940311	488	33	87	-35	1211	21/04/2023 9:57	lleida	0	PJWJ	1954.136628	311	5.183333333	4	Extensive search	358.365988	50.61170188	DAY	33	232	Agricultural	0.1368807	3	FALSE
223265	21/04/2023 10:02	21/04/2023	22/12/2023 10:02	41.69815167	0.937485667	256	28	130	-181	498	21/04/2023 10:02	lleida	0	PJWJ	1017.293237	310	5.166666667	4	Extensive search	366.5166459	51.32780412	DAY	33	210	Agricultural	0.139994822	3	FALSE
223265	21/04/2023 10:07	21/04/2023	22/12/2023 10:07	41.700965	0.932891667	243	0	268	-587	797	21/04/2023 10:07	lleida	0	PJWJ	599.1534269	310	5.166666667	4	Extensive search	379.2410404	52.02783415	DAY	33	210	Agricultural	0.14485643	3	FALSE
223265	21/04/2023 10:12	21/04/2023	22/12/2023 10:12	41.69454233	0.930568667	255	37	30	-186	1090	21/04/2023 10:12	lleida	0	PJWJ	759.5711799	310	5.166666667	3	Travelling	192.5698993	52.71560768	DAY	33	210	Agricultural	0.073534998	3	FALSE
223265	21/04/2023 10:17	21/04/2023	22/12/2023 10:17	41.68647633	0.933807	598	51	58	-25	966	21/04/2023 10:17	lleida	0	PJWJ	966.6451531	310	5.166666667	3	Travelling	158.1512125	53.38646301	DAY	33	210	Agricultural	0.060384652	3	FALSE
223265	21/04/2023 10:23	21/04/2023	22/12/2023 10:23	41.671655	0.941039333	565	28	133	-131	1202	21/04/2023 10:23	lleida	0	PJWJ	1834.120662	310	5.166666667	4	Extensive search	43.46984958	54.04207107	DAY	33	210	Agricultural	0.01656835	3	FALSE
223265	21/04/2023 10:28	21/04/2023	22/12/2023 10:28	41.67073933	0.982518	421	46	133	-44	1230	21/04/2023 10:28	lleida	0	PJWJ	4614.642558	311	5.183333333	4	Extensive search	111.1197656	54.68126917	DAY	33	232	Agricultural	0.04241535	3	FALSE
223265	21/04/2023 10:33	21/04/2023	22/12/2023 10:33	41.693516	0.982907333	390	49	100	-97	1561	21/04/2023 10:33	lleida	0	PJWJ	2533.362004	310	5.166666667	3	Travelling	295.6033479	55.25423948	DAY	33	514	Waterbodies	0.112900982	3	FALSE
223265	21/04/2023 10:38	21/04/2023	22/12/2023 10:38	41.70633967	0.977784333	314	0	175	-672	1037	21/04/2023 10:38	lleida	0	PJWJ	1535.742555	309	5.15	1	Resting	403.3337115	55.80369006	DAY	33	210	Agricultural	0.154061516	3	FALSE
223265	21/04/2023 10:43	21/04/2023	22/12/2023 10:43	41.706089	0.977620333	287	1	133	-280	1092	21/04/2023 10:43	lleida	0	PJWJ	33.31436433	315	5.25	1	Resting	133.7646889	56.34810235	DAY	33	210	Agricultural	0.051067295	3	FALSE
223265	21/04/2023 10:48	21/04/2023	22/12/2023 10:48	41.70632433	0.977215667	286	1	93	-359	1047	21/04/2023 10:48	lleida	0	PJWJ	52.06540947	309	5.15	2	Intensive search	93.02336769	56.85210536	DAY	33	210	Agricultural	0.03550126	3	FALSE
223265	21/04/2023 10:54	21/04/2023	22/12/2023 10:54	41.70623033	0.97736	286	2	169	-299	1051	21/04/2023 10:54	lleida	0	PJWJ	19.15727113	312	5.2	1	Resting	70.10043827	57.33035894	DAY	33	210	Agricultural	0.026743098	3	FALSE
223265	21/04/2023 10:59	21/04/2023	22/12/2023 10:59	41.70615367	0.977834	286	1	139	-122	1157	21/04/2023 10:59	lleida	0	PJWJ	53.40624233	311	5.183333333	1	Resting	205.5222174	57.77459196	DAY	33	210	Agricultural	0.078483689	3	FALSE
223265	21/04/2023 11:04	21/04/2023	22/12/2023 11:04	41.70598233	0.978114333	287	11	132	-438	956	21/04/2023 11:04	lleida	0	PJWJ	36.54141115	310	5.166666667	2	Intensive search	341.685161	58.18362814	DAY	33	210	Agricultural	0.130507458	3	FALSE
223265	21/04/2023 11:09	21/04/2023	22/12/2023 11:09	41.70610167	0.977335667	286	7	-438	-61	985	21/04/2023 11:09	lleida	0	PJWJ	87.61908792	310	5.166666667	4	Extensive search	396.1400416	58.55700904	DAY	33	210	Agricultural	0.151313031	3	FALSE
223265	21/04/2023 11:14	21/04/2023	22/12/2023 11:14	41.69770533	0.969141	312	49	75	160	724	21/04/2023 11:14	lleida	0	PJWJ	1304.863462	310	5.166666667	3	Travelling	328.5924994	58.90025614	DAY	33	210	Agricultural	0.125505145	3	FALSE
223265	21/04/2023 11:20	21/04/2023	22/12/2023 11:20	41.683174	0.949345	240	0	184	-70	1062	21/04/2023 11:20	lleida	0	PJWJ	2731.239064	312	5.2	2	Intensive search	202.6925991	59.2117481	DAY	33	512	Waterbodies	0.077402577	3	TRUE
223265	21/04/2023 11:34	21/04/2023	22/12/2023 11:34	41.683212	0.949472	251	0	126	-473	927	21/04/2023 11:34	lleida	0	PJWJ	14.74434783	898	14.96666667	2	Intensive search	250.9759276	59.85998859	DAY	33	512	Waterbodies	0.095850186	3	TRUE
223265	21/04/2023 11:49	21/04/2023	22/12/2023 11:49	41.68322	0.949347	235	1	182	-254	969	21/04/2023 11:49	lleida	0	PJWJ	13.93172523	900	15	2	Intensive search	64.79485996	60.16185938	DAY	33	512	Waterbodies	0.024715996	3	TRUE
223265	21/04/2023 12:04	21/04/2023	22/12/2023 12:04	41.683098	0.949578	271	1	121	-374	960	21/04/2023 12:04	lleida	0	PJWJ	29.05560527	900	15	1	Resting	58.38896018	60.1048704	DAY	33	512	Waterbodies	0.022268494	3	TRUE
223265	21/04/2023 12:19	21/04/2023	22/12/2023 12:19	41.682281	0.948687	191	0	138	-336	990	21/04/2023 12:19	lleida	0	PJWJ	134.4498708	900	15	2	Intensive search	61.35176931	59.69181049	DAY	33	512	Waterbodies	0.023400494	3	FALSE
223265	21/04/2023 12:34	21/04/2023	22/12/2023 12:34	41.682785	0.949022	227	15	144	-348	979	21/04/2023 12:34	lleida	0	PJWJ	67.30536559	899	14.98333333	1	Resting	70.62896417	58.93611929	DAY	33	512	Waterbodies	0.026945032	3	TRUE
223265	21/04/2023 12:49	21/04/2023	22/12/2023 12:49	41.683136	0.949098	196	0	157	-289	1006	21/04/2023 12:49	lleida	0	PJWJ	39.93987802	900	15	1	Resting	51.12794137	57.86259569	DAY	33	512	Waterbodies	0.019494277	3	TRUE
223265	21/04/2023 13:04	21/04/2023	22/12/2023 13:04	41.683163	0.94921	247	3	165	-243	1014	21/04/2023 13:04	lleida	0	PJWJ	12.81412	900	15	2	Intensive search	45.99957301	56.50346797	DAY	33	512	Waterbodies	0.017534882	3	TRUE
223265	21/04/2023 13:19	21/04/2023	22/12/2023 13:19	41.683098	0.949103	225	1	161	-310	997	21/04/2023 13:19	lleida	0	PJWJ	13.92455648	900	15	2	Intensive search	191.7174957	54.89306571	DAY	33	512	Waterbodies	0.07320932	3	TRUE
223265	21/04/2023 13:35	21/04/2023	22/12/2023 13:35	41.68314	0.949512	259	6	105	-71	974	21/04/2023 13:35	lleida	0	PJWJ	45.73072167	909	15.15	4	Extensive search	170.9443779	53.04600952	DAY	33	512	Waterbodies	0.065272536	3	TRUE
223265	21/04/2023 13:49	21/04/2023	22/12/2023 13:49	41.6583025	0.9496215	280	26	112	167	639	21/04/2023 13:49	lleida	0	PJWJ	2762.230829	891	14.85	4	Extensive search	272.3803373	51.06931036	DAY	33	123	Dump	0.104028167	3	FALSE
223265	21/04/2023 13:50	21/04/2023	22/12/2023 13:50	41.65822	0.949604	279	23	128	-168	521	21/04/2023 13:50	lleida	0	PJWJ	9.379108697	2	0.033333333	4	Extensive search	422.0231781	51.06471592	DAY	33	123	Dump	0.161202199	3	FALSE
223265	21/04/2023 13:55	21/04/2023	22/12/2023 13:55	41.65970733	0.975624667	322	41	180	-144	1362	21/04/2023 13:55	lleida	0	PJWJ	2898.905415	308	5.133333333	4	Extensive search	278.9034952	50.32239216	DAY	33	210	Agricultural	0.10652047	3	FALSE
223265	21/04/2023 14:00	21/04/2023	22/12/2023 14:00	41.68124	0.986348667	318	33	177	-47	1434	21/04/2023 14:00	lleida	0	PJWJ	2675.273599	310	5.166666667	4	Extensive search	294.3162595	49.5540118	DAY	33	161	Urban	0.112409224	3	FALSE
223265	21/04/2023 14:05	21/04/2023	22/12/2023 14:05	41.69128267	1.005053667	228	0	-5	-653	915	21/04/2023 14:05	lleida	0	PJWJ	2361.305186	310	5.166666667	4	Extensive search	448.5798504	48.77208581	DAY	33	210	Agricultural	0.171348705	3	FALSE
223265	21/04/2023 14:10	21/04/2023	22/12/2023 14:10	41.70554067	0.99441	307	65	16	-203	1571	21/04/2023 14:10	lleida	0	PJWJ	1978.816687	310	5.166666667	4	Extensive search	512.73896	47.99033028	DAY	33	210	Agricultural	0.195861973	3	FALSE
223265	21/04/2023 14:15	21/04/2023	22/12/2023 14:15	41.70652533	0.97672	268	7	-15	-268	502	21/04/2023 14:15	lleida	0	PJWJ	1970.63818	310	5.166666667	2	Intensive search	462.4785803	47.20679095	DAY	33	210	Agricultural	0.176658992	3	FALSE
223265	21/04/2023 14:21	21/04/2023	22/12/2023 14:21	41.70616	0.977216333	254	0	-163	-563	813	21/04/2023 14:21	lleida	0	PJWJ	68.54432602	325	5.416666667	1	Resting	236.2248752	46.36003399	DAY	33	210	Agricultural	0.090214252	3	FALSE
223265	21/04/2023 14:26	21/04/2023	22/12/2023 14:26	41.70629767	0.977714	254	1	235	-316	922	21/04/2023 14:26	lleida	0	PJWJ	57.43185198	308	5.133333333	2	Intensive search	197.8094214	45.54446919	DAY	33	210	Agricultural	0.075536862	3	FALSE
223265	21/04/2023 14:31	21/04/2023	22/12/2023 14:31	41.70629233	0.977634	264	0	27	-486	850	21/04/2023 14:31	lleida	0	PJWJ	8.917850344	309	5.15	4	Extensive search	210.7362107	44.71497038	DAY	33	210	Agricultural	0.0804758	3	FALSE
223265	21/04/2023 14:36	21/04/2023	22/12/2023 14:36	41.700428	0.971227667	289	36	292	-14	1366	21/04/2023 14:36	lleida	0	PJWJ	965.9514198	309	5.15	3	Travelling	445.8253085	43.88140015	DAY	33	210	Agricultural	0.170296278	3	FALSE
223265	21/04/2023 14:41	21/04/2023	22/12/2023 14:41	41.682808	0.948813	281	0	24	-284	999	21/04/2023 14:41	lleida	0	PJWJ	3171.012081	310	5.166666667	2	Intensive search	156.6608851	43.05060928	DAY	33	512	Waterbodies	0.059815243	3	TRUE
223265	21/04/2023 14:56	21/04/2023	22/12/2023 14:56	41.683273	0.949357	241	0	104	-412	957	21/04/2023 14:56	lleida	0	PJWJ	79.59496767	899	14.98333333	1	Resting	187.6996062	40.52113725	DAY	33	512	Waterbodies	0.071674205	3	TRUE
223265	21/04/2023 15:11	21/04/2023	22/12/2023 15:11	41.683212	0.949515	215	0	171	-346	985	21/04/2023 15:11	lleida	0	PJWJ	18.83767089	901	15.01666667	1	Resting	65.852885	37.91916904	DAY	33	512	Waterbodies	0.025120235	3	TRUE
223265	21/04/2023 15:26	21/04/2023	22/12/2023 15:26	41.682838	0.94995	142	0	199	-237	1010	21/04/2023 15:26	lleida	0	PJWJ	63.80383089	900	15	2	Intensive search	127.6613815	35.26524606	DAY	33	512	Waterbodies	0.048735404	3	FALSE
223265	21/04/2023 15:41	21/04/2023	22/12/2023 15:41	41.683559	0.949865	271	7	146	-387	961	21/04/2023 15:41	lleida	0	PJWJ	80.73858664	901	15.01666667	2	Intensive search	28.35089731	32.56446998	DAY	33	512	Waterbodies	0.010791853	3	FALSE
223265	21/04/2023 15:56	21/04/2023	22/12/2023 15:56	41.683491	0.94988	282	4	87	-495	878	21/04/2023 15:56	lleida	0	PJWJ	7.744202307	898	14.96666667	1	Resting	79.01623374	29.83836286	DAY	33	512	Waterbodies	0.030149555	3	FALSE
223265	21/04/2023 16:11	21/04/2023	22/12/2023 16:11	41.683453	0.94972	266	0	122	-354	981	21/04/2023 16:11	lleida	0	PJWJ	18.29109856	901	15.01666667	1	Resting	144.1862819	27.07684357	DAY	33	512	Waterbodies	0.055049072	3	FALSE
223265	21/04/2023 16:27	21/04/2023	22/12/2023 16:27	41.683437	0.948948	187	0	30	-560	872	21/04/2023 16:27	lleida	0	PJWJ	85.88514251	921	15.35	2	Intensive search	174.2880606	24.23466324	DAY	33	512	Waterbodies	0.066550057	3	FALSE
223265	21/04/2023 16:41	21/04/2023	22/12/2023 16:41	41.683258	0.949467	182	1	140	-340	987	21/04/2023 16:41	lleida	0	PJWJ	61.06245231	878	14.63333333	4	Extensive search	208.3127107	21.5119539	DAY	33	512	Waterbodies	0.079549853	3	TRUE
223265	21/04/2023 16:56	21/04/2023	22/12/2023 16:56	41.67553825	0.9238955	235	29	-58	-111	547	21/04/2023 16:56	lleida	0	PJWJ	2970.971478	902	15.03333333	4	Extensive search	331.9228257	18.72776939	DAY	33	210	Agricultural	0.126777563	3	FALSE
223265	21/04/2023 17:02	21/04/2023	22/12/2023 17:02	41.67588567	0.947514	234	48	204	10	517	21/04/2023 17:02	lleida	0	PJWJ	2627.282608	310	5.166666667	4	Extensive search	472.8599741	17.74601815	DAY	33	210	Agricultural	0.180625411	3	FALSE
223265	21/04/2023 17:07	21/04/2023	22/12/2023 17:07	41.66924667	0.968801667	250	17	59	-255	1781	21/04/2023 17:07	lleida	0	PJWJ	2480.193854	312	5.2	4	Extensive search	733.7305409	16.75973946	DAY	33	210	Agricultural	0.280296214	3	FALSE
223265	21/04/2023 17:12	21/04/2023	22/12/2023 17:12	41.69553267	0.983054	294	50	180	-33	1133	21/04/2023 17:12	lleida	0	PJWJ	3325.429106	311	5.183333333	4	Extensive search	208.8759335	15.78313146	DAY	33	232	Agricultural	0.079765043	3	FALSE
223265	21/04/2023 17:17	21/04/2023	22/12/2023 17:17	41.70638167	0.976871667	182	1	220	-684	778	21/04/2023 17:17	lleida	0	PJWJ	1388.715629	318	5.3	1	Resting	463.2821502	14.80055966	DAY	33	210	Agricultural	0.176966012	3	FALSE
223265	21/04/2023 17:22	21/04/2023	22/12/2023 17:22	41.70638767	0.977296667	270	1	238	-350	955	21/04/2023 17:22	lleida	0	PJWJ	47.27588902	313	5.216666667	2	Intensive search	86.39788985	13.82894532	DAY	33	210	Agricultural	0.032969864	3	FALSE
223265	21/04/2023 17:28	21/04/2023	22/12/2023 17:28	41.70663933	0.976345667	190	0	87	-257	1050	21/04/2023 17:28	lleida	0	PJWJ	109.4163138	318	5.3	2	Intensive search	194.5356462	12.84384308	DAY	33	210	Agricultural	0.074286051	3	FALSE
223265	21/04/2023 17:33	21/04/2023	22/12/2023 17:33	41.70654533	0.976972333	188	1	118	-375	929	21/04/2023 17:33	lleida	0	PJWJ	70.48137642	312	5.2	1	Resting	103.0236717	11.87731857	DAY	33	210	Agricultural	0.039322076	3	FALSE
223265	21/04/2023 17:38	21/04/2023	22/12/2023 17:38	41.706688	0.977090333	188	1	-202	-303	905	21/04/2023 17:38	lleida	0	PJWJ	20.59094831	314	5.233333333	1	Resting	149.0708214	10.90639374	DAY	33	210	Agricultural	0.056915308	3	FALSE
223265	21/04/2023 17:44	21/04/2023	22/12/2023 17:44	41.70632333	0.977475667	188	1	-176	-340	906	21/04/2023 17:44	lleida	0	PJWJ	59.00499113	333	5.55	4	Extensive search	173.0299693	9.878226123	DAY	33	210	Agricultural	0.066069378	3	FALSE
223265	21/04/2023 17:49	21/04/2023	22/12/2023 17:49	41.686127	0.952341333	241	50	144	-27	1357	21/04/2023 17:49	lleida	0	PJWJ	3586.09705	338	5.633333333	3	Travelling	383.2763792	8.852769768	DAY	33	512	Waterbodies	0.146398212	3	FALSE
223265	21/04/2023 17:55	21/04/2023	22/12/2023 17:55	41.683311	0.94902	192	0	-55	-449	928	21/04/2023 17:55	lleida	0	PJWJ	484.2999255	323	5.383333333	2	Intensive search	336.8519015	7.861698745	DAY	33	512	Waterbodies	0.128660814	3	TRUE
223265	21/04/2023 18:10	21/04/2023	22/12/2023 18:10	41.683346	0.949085	203	0	40	-88	1060	21/04/2023 18:10	lleida	0	PJWJ	8.210930433	902	15.03333333	1	Resting	83.28445015	5.10178788	DAY	33	512	Waterbodies	0.031780313	3	TRUE
223265	21/04/2023 18:24	21/04/2023	22/12/2023 18:24	41.683258	0.949468	228	0	9	-27	1058	21/04/2023 18:24	lleida	0	PJWJ	43.70937308	885	14.75	2	Intensive search	218.153356	2.416877234	DAY	33	512	Waterbodies	0.083309668	3	TRUE
223265	21/04/2023 18:40	21/04/2023	22/12/2023 18:40	41.683117	0.948795	177	0	364	-199	974	21/04/2023 18:40	lleida	0	PJWJ	76.48007998	901	15.01666667	2	Intensive search	219.9426904	-0.286968203	DAY	33	512	Waterbodies	0.083993319	3	TRUE
223265	21/04/2023 18:55	21/04/2023	22/12/2023 18:55	41.68322	0.949038	240	0	97	-580	857	21/04/2023 18:55	lleida	0	PJWJ	29.35512554	914	15.23333333	1	Resting	271.555443	-2.995034223	DAY	33	512	Waterbodies	0.103713	3	TRUE
223265	21/04/2023 19:10	21/04/2023	22/12/2023 19:10	41.683147	0.94978	292	0	47	-372	983	21/04/2023 19:10	lleida	0	PJWJ	82.92825812	886	14.76666667	2	Intensive search	104.7814092	-5.580790459	DAY	33	512	Waterbodies	0.039993654	3	TRUE
223265	22/04/2023 4:40	22/04/2023	22/12/2023 4:40	41.683041	0.949148	248	0	266	-132	1009	22/04/2023 4:40	lleida	0	PJWJ	7.836508884	897	14.95	2	Intensive search	112.3856042	-5.414388936	DAY	34	512	Waterbodies	0.042898989	4	TRUE
223265	22/04/2023 4:55	22/04/2023	22/12/2023 4:55	41.683109	0.94951	264	0	261	-12	1045	22/04/2023 4:55	lleida	0	PJWJ	40.96794614	923	15.38333333	2	Intensive search	67.48387093	-2.715492541	DAY	34	512	Waterbodies	0.025743386	4	TRUE
223265	22/04/2023 5:10	22/04/2023	22/12/2023 5:10	41.68298	0.949275	232	0	176	-15	1052	22/04/2023 5:10	lleida	0	PJWJ	29.81641633	877	14.61666667	1	Resting	86.01292635	-0.112437442	DAY	34	512	Waterbodies	0.032822781	4	TRUE
223265	22/04/2023 5:25	22/04/2023	22/12/2023 5:25	41.682919	0.94928	224	0	125	-241	1018	22/04/2023 5:25	lleida	0	PJWJ	6.806630682	901	15.01666667	3	Travelling	130.8401318	2.596060049	DAY	34	512	Waterbodies	0.049949909	4	TRUE
223265	22/04/2023 5:40	22/04/2023	22/12/2023 5:40	41.664445	0.96967025	280	51	59	-163	1131	22/04/2023 5:40	lleida	0	PJWJ	3060.149334	899	14.98333333	4	Extensive search	208.3704556	5.338745988	DAY	34	210	Agricultural	0.079571916	4	FALSE
223265	22/04/2023 5:45	22/04/2023	22/12/2023 5:45	41.65159233	0.944554333	268	44	-18	-31	563	22/04/2023 5:45	lleida	0	PJWJ	3137.990004	310	5.166666667	4	Extensive search	276.8754928	6.265865483	DAY	34	210	Agricultural	0.105745631	4	FALSE
223265	22/04/2023 5:50	22/04/2023	22/12/2023 5:50	41.672508	0.950042667	258	1	-209	-353	871	22/04/2023 5:50	lleida	0	PJWJ	2404.823183	309	5.15	1	Resting	288.3453948	7.221079782	DAY	34	210	Agricultural	0.110127936	4	FALSE
223265	22/04/2023 5:55	22/04/2023	22/12/2023 5:55	41.67260733	0.949484	252	11	-53	-129	397	22/04/2023 5:55	lleida	0	PJWJ	63.11275441	309	5.15	2	Intensive search	255.5691338	8.17038641	DAY	34	210	Agricultural	0.097605112	4	FALSE
223265	22/04/2023 6:00	22/04/2023	22/12/2023 6:00	41.67246367	0.949861667	250	5	184	-664	657	22/04/2023 6:00	lleida	0	PJWJ	44.94238575	309	5.15	4	Extensive search	375.739884	9.122529404	DAY	34	210	Agricultural	0.143518744	4	FALSE
223265	22/04/2023 6:05	22/04/2023	22/12/2023 6:05	41.682415	0.949255	241	18	242	-115	712	22/04/2023 6:05	lleida	0	PJWJ	1108.753236	308	5.133333333	1	Resting	226.0141313	10.07412597	DAY	34	512	Waterbodies	0.086313034	4	FALSE
223265	22/04/2023 6:20	22/04/2023	22/12/2023 6:20	41.682999	0.949312	224	0	137	-339	992	22/04/2023 6:20	lleida	0	PJWJ	65.25595191	902	15.03333333	1	Resting	93.53399429	12.8676591	DAY	34	512	Waterbodies	0.035696355	4	TRUE
223265	22/04/2023 6:35	22/04/2023	22/12/2023 6:35	41.68314	0.949182	254	2	212	-192	1024	22/04/2023 6:35	lleida	0	PJWJ	21.3298137	901	15.01666667	4	Extensive search	192.8044829	15.66803979	DAY	34	512	Waterbodies	0.073624625	4	TRUE
223265	22/04/2023 6:50	22/04/2023	22/12/2023 6:50	41.672417	0.949827	239	0	15	-453	1097	22/04/2023 6:50	lleida	0	PJWJ	1194.671901	903	15.05	3	Travelling	183.1518681	18.48031867	DAY	34	210	Agricultural	0.069936651	4	FALSE
223265	22/04/2023 6:51	22/04/2023	22/12/2023 6:51	41.672395	0.949841667	240	0	45	-659	821	22/04/2023 6:51	lleida	0	PJWJ	2.940622661	1	0.016666667	1	Resting	298.6549787	18.48344491	DAY	34	210	Agricultural	0.114066918	4	FALSE
223265	22/04/2023 6:56	22/04/2023	22/12/2023 6:56	41.67249167	0.950060333	240	15	258	-336	858	22/04/2023 6:56	lleida	0	PJWJ	26.59145959	310	5.166666667	4	Extensive search	134.9127364	19.44929686	DAY	34	210	Agricultural	0.051505929	4	FALSE
223265	22/04/2023 7:01	22/04/2023	22/12/2023 7:01	41.68823	0.950547	262	24	284	-5	679	22/04/2023 7:01	lleida	0	PJWJ	1751.112732	311	5.183333333	4	Extensive search	420.2203993	20.41774231	DAY	34	210	Agricultural	0.160513412	4	FALSE
223265	22/04/2023 7:06	22/04/2023	22/12/2023 7:06	41.70514167	0.973458333	269	42	144	-63	1613	22/04/2023 7:06	lleida	0	PJWJ	3167.222596	310	5.166666667	4	Extensive search	549.9148118	21.39880653	DAY	34	210	Agricultural	0.210065748	4	FALSE
223265	22/04/2023 7:11	22/04/2023	22/12/2023 7:11	41.70629267	0.977102333	266	1	175	-581	1044	22/04/2023 7:11	lleida	0	PJWJ	425.0410077	315	5.25	4	Extensive search	464.2311195	22.38079434	DAY	34	210	Agricultural	0.177328585	4	FALSE
223265	22/04/2023 7:16	22/04/2023	22/12/2023 7:16	41.691902	0.958839333	271	56	13	-17	1056	22/04/2023 7:16	lleida	0	PJWJ	2586.027995	309	5.15	4	Extensive search	215.6663154	23.3280582	DAY	34	210	Agricultural	0.082359444	4	FALSE
223265	22/04/2023 7:22	22/04/2023	22/12/2023 7:22	41.683842	0.949993	259	1	152	-85	1080	22/04/2023 7:22	lleida	0	PJWJ	1331.017779	311	5.183333333	4	Extensive search	194.0623691	24.28725683	DAY	34	512	Waterbodies	0.074105226	4	FALSE
223265	22/04/2023 7:37	22/04/2023	22/12/2023 7:37	41.701783	0.93348525	264	11	29	-423	942	22/04/2023 7:37	lleida	0	PJWJ	2711.501008	902	15.03333333	4	Extensive search	84.57559335	27.06291944	DAY	34	210	Agricultural	0.03227362	4	FALSE
223265	22/04/2023 7:42	22/04/2023	22/12/2023 7:42	41.69869733	0.93485	272	0	191	-423	947	22/04/2023 7:42	lleida	0	PJWJ	375.2359253	315	5.25	4	Extensive search	198.8847585	28.03462074	DAY	34	210	Agricultural	0.075947716	4	FALSE
223265	22/04/2023 7:48	22/04/2023	22/12/2023 7:48	41.698303	0.933543333	232	1	-221	-417	993	22/04/2023 7:48	lleida	0	PJWJ	151.8080258	358	5.966666667	4	Extensive search	187.362693	29.13335482	DAY	34	210	Agricultural	0.071545481	4	FALSE
223265	22/04/2023 7:53	22/04/2023	22/12/2023 7:53	41.70564433	0.935394	235	3	-81	-618	886	22/04/2023 7:53	lleida	0	PJWJ	841.9897984	309	5.15	4	Extensive search	362.419062	30.07947152	DAY	34	210	Agricultural	0.138429258	4	FALSE
223265	22/04/2023 7:58	22/04/2023	22/12/2023 7:58	41.704989	0.937314333	253	33	-144	176	898	22/04/2023 7:58	lleida	0	PJWJ	225.6832775	310	5.166666667	4	Extensive search	295.0825969	31.02701908	DAY	34	210	Agricultural	0.112702018	4	FALSE
223265	22/04/2023 8:03	22/04/2023	22/12/2023 8:03	41.71861767	0.935104	302	31	-15	83	631	22/04/2023 8:03	lleida	0	PJWJ	1535.473172	314	5.233333333	4	Extensive search	278.472315	31.97710248	DAY	34	210	Agricultural	0.106355729	4	FALSE
223265	22/04/2023 8:09	22/04/2023	22/12/2023 8:09	41.69771567	0.944472	252	30	135	148	1226	22/04/2023 8:09	lleida	0	PJWJ	2547.38715	309	5.15	3	Travelling	385.1221124	32.92449957	DAY	34	210	Agricultural	0.147103411	4	FALSE
223265	22/04/2023 8:14	22/04/2023	22/12/2023 8:14	41.683567	0.949075	274	0	25	-606	777	22/04/2023 8:14	lleida	0	PJWJ	1654.686056	311	5.183333333	1	Resting	482.1319994	33.86932319	DAY	34	512	Waterbodies	0.184167973	4	FALSE
223265	22/04/2023 8:29	22/04/2023	22/12/2023 8:29	41.682972	0.949225	217	0	112	-305	1007	22/04/2023 8:29	lleida	0	PJWJ	68.24147242	924	15.4	1	Resting	34.88210006	36.62874508	DAY	34	512	Waterbodies	0.013287229	4	TRUE
223265	22/04/2023 8:44	22/04/2023	22/12/2023 8:44	41.682991	0.949257	229	0	174	-305	1001	22/04/2023 8:44	lleida	0	PJWJ	4.139204318	874	14.56666667	1	Resting	94.69604805	39.19249801	DAY	34	512	Waterbodies	0.036140341	4	TRUE
223265	22/04/2023 8:59	22/04/2023	22/12/2023 8:59	41.682949	0.949303	222	1	133	-333	992	22/04/2023 8:59	lleida	0	PJWJ	6.927814908	900	15	1	Resting	93.27971414	41.77444327	DAY	34	512	Waterbodies	0.035599203	4	TRUE
223265	22/04/2023 9:14	22/04/2023	22/12/2023 9:14	41.682983	0.949335	224	0	79	-263	1011	22/04/2023 9:14	lleida	0	PJWJ	5.192830521	900	15	1	Resting	133.5101339	44.28413481	DAY	34	512	Waterbodies	0.050970037	4	TRUE
223265	22/04/2023 9:29	22/04/2023	22/12/2023 9:29	41.683052	0.949173	227	1	42	-481	874	22/04/2023 9:29	lleida	0	PJWJ	19.58457846	903	15.05	4	Extensive search	226.8430908	46.71363478	DAY	34	512	Waterbodies	0.086629754	4	TRUE
223265	22/04/2023 9:44	22/04/2023	22/12/2023 9:44	41.67269025	0.9949395	389	26	65	-82	1191	22/04/2023 9:44	lleida	0	PJWJ	5219.237328	898	14.96666667	4	Extensive search	136.1087791	49.05710138	DAY	34	210	Agricultural	0.051962901	4	FALSE
223265	22/04/2023 9:49	22/04/2023	22/12/2023 9:49	41.69371133	1.015736667	289	52	94	54	836	22/04/2023 9:49	lleida	0	PJWJ	3288.749604	312	5.2	4	Extensive search	401.2252128	49.82983701	DAY	34	210	Agricultural	0.153255922	4	FALSE
223265	22/04/2023 9:54	22/04/2023	22/12/2023 9:54	41.70081833	1.009602333	275	38	172	-73	1334	22/04/2023 9:54	lleida	0	PJWJ	1044.128421	309	5.15	4	Extensive search	138.3233724	50.57090404	DAY	34	210	Agricultural	0.05280903	4	FALSE
223265	22/04/2023 9:59	22/04/2023	22/12/2023 9:59	41.69369233	1.016961333	277	29	294	-6	2032	22/04/2023 9:59	lleida	0	PJWJ	1139.290111	311	5.183333333	4	Extensive search	704.2748094	51.31630402	DAY	34	210	Agricultural	0.269042064	4	FALSE
223265	22/04/2023 10:04	22/04/2023	22/12/2023 10:04	41.70666	1.044644	299	39	153	188	916	22/04/2023 10:04	lleida	0	PJWJ	3400.026405	310	5.166666667	3	Travelling	364.0984265	52.03839563	DAY	34	232	Agricultural	0.139070893	4	FALSE
223265	22/04/2023 10:10	22/04/2023	22/12/2023 10:10	41.72080833	1.060236667	417	57	63	41	852	22/04/2023 10:10	lleida	0	PJWJ	2341.67448	309	5.15	3	Travelling	277.7077998	52.73006029	DAY	34	210	Agricultural	0.106063631	4	FALSE
223265	22/04/2023 10:15	22/04/2023	22/12/2023 10:15	41.72546733	1.063267667	297	0	-79	-362	989	22/04/2023 10:15	lleida	0	PJWJ	618.1400195	313	5.216666667	1	Resting	178.3333382	53.40897639	DAY	34	210	Agricultural	0.068095636	4	FALSE
223265	22/04/2023 10:20	22/04/2023	22/12/2023 10:20	41.72561233	1.063286667	286	0	225	-531	849	22/04/2023 10:20	lleida	0	PJWJ	16.26292911	313	5.216666667	1	Resting	285.3981176	54.06700269	DAY	34	210	Agricultural	0.10900187	4	FALSE
223265	22/04/2023 10:25	22/04/2023	22/12/2023 10:25	41.72639233	1.062607333	286	53	-31	-217	635	22/04/2023 10:25	lleida	0	PJWJ	115.0364165	309	5.15	4	Extensive search	196.8655349	54.69244007	DAY	34	210	Agricultural	0.075176231	4	FALSE
223265	22/04/2023 10:30	22/04/2023	22/12/2023 10:30	41.72542433	1.028354333	306	51	27	-260	1196	22/04/2023 10:30	lleida	0	PJWJ	3811.355186	310	5.166666667	3	Travelling	418.2642215	55.28128301	DAY	34	232	Agricultural	0.159766015	4	FALSE
223265	22/04/2023 10:35	22/04/2023	22/12/2023 10:35	41.707432	0.995907	310	53	11	100	630	22/04/2023 10:35	lleida	0	PJWJ	4126.559617	310	5.166666667	3	Travelling	235.7530846	55.86007485	DAY	34	210	Agricultural	0.090033995	4	FALSE
223265	22/04/2023 10:36	22/04/2023	22/12/2023 10:36	41.707279	0.995906	310	52	190	-89	592	22/04/2023 10:36	lleida	0	PJWJ	17.01541759	1	0.016666667	3	Travelling	139.1553396	55.86202393	DAY	34	210	Agricultural	0.0531269	4	FALSE
223265	22/04/2023 10:41	22/04/2023	22/12/2023 10:41	41.70226533	0.996691	376	14	119	-191	510	22/04/2023 10:41	lleida	0	PJWJ	564.3623036	320	5.333333333	4	Extensive search	158.9981193	56.43575331	DAY	34	210	Agricultural	0.06070823	4	FALSE
223265	22/04/2023 10:46	22/04/2023	22/12/2023 10:46	41.70216	0.992783333	132	0	-64	-499	855	22/04/2023 10:46	lleida	0	PJWJ	434.7931539	325	5.416666667	4	Extensive search	289.3108369	56.98097844	DAY	34	210	Agricultural	0.110496802	4	FALSE
223265	22/04/2023 10:51	22/04/2023	22/12/2023 10:51	41.69759133	0.987192667	539	38	133	29	805	22/04/2023 10:51	lleida	0	PJWJ	803.0049202	311	5.183333333	3	Travelling	412.18162	57.47480621	DAY	34	210	Agricultural	0.157442036	4	FALSE
223265	22/04/2023 10:57	22/04/2023	22/12/2023 10:57	41.683113	0.94904	178	5	-30	-651	787	22/04/2023 10:57	lleida	0	PJWJ	4538.780521	309	5.15	1	Resting	322.9622005	57.9317907	DAY	34	512	Waterbodies	0.123353977	4	TRUE
223265	22/04/2023 11:12	22/04/2023	22/12/2023 11:12	41.683033	0.949178	221	0	106	-333	995	22/04/2023 11:12	lleida	0	PJWJ	17.74129097	926	15.43333333	1	Resting	83.59766746	59.10184801	DAY	34	512	Waterbodies	0.031899983	4	TRUE
223265	22/04/2023 11:27	22/04/2023	22/12/2023 11:27	41.682995	0.949307	222	1	201	-96	1033	22/04/2023 11:27	lleida	0	PJWJ	14.95760327	876	14.6	4	Extensive search	93.01960188	59.90272252	DAY	34	512	Waterbodies	0.035499821	4	TRUE
223265	22/04/2023 11:42	22/04/2023	22/12/2023 11:42	41.6907695	0.98588575	355	39	85	5	944	22/04/2023 11:42	lleida	0	PJWJ	4159.373932	899	14.98333333	4	Extensive search	133.6497119	60.38385487	DAY	34	210	Agricultural	0.051023365	4	FALSE
223265	22/04/2023 11:47	22/04/2023	22/12/2023 11:47	41.70187767	0.993785	263	17	205	157	917	22/04/2023 11:47	lleida	0	PJWJ	1515.915775	309	5.15	1	Resting	320.6413978	60.45691523	DAY	34	210	Agricultural	0.122467268	4	FALSE
223265	22/04/2023 11:52	22/04/2023	22/12/2023 11:52	41.702292	0.994168	255	2	180	-693	801	22/04/2023 11:52	lleida	0	PJWJ	62.75268002	309	5.15	2	Intensive search	426.3771828	60.49730036	DAY	34	210	Agricultural	0.162865733	4	FALSE
223265	22/04/2023 11:57	22/04/2023	22/12/2023 11:57	41.701884	0.993519333	255	2	-67	-650	834	22/04/2023 11:57	lleida	0	PJWJ	85.23029933	309	5.15	1	Resting	266.9890697	60.49564764	DAY	34	210	Agricultural	0.101968326	4	FALSE
223265	22/04/2023 12:02	22/04/2023	22/12/2023 12:02	41.70207733	0.993337333	255	28	133	-78	1341	22/04/2023 12:02	lleida	0	PJWJ	29.53064532	309	5.15	4	Extensive search	580.8723732	60.45056886	DAY	34	210	Agricultural	0.221893702	4	FALSE
223265	22/04/2023 12:07	22/04/2023	22/12/2023 12:07	41.70206967	0.995197	254	3	-241	-619	799	22/04/2023 12:07	lleida	0	PJWJ	206.8456101	309	5.15	1	Resting	385.2460913	60.36288599	DAY	34	210	Agricultural	0.14715078	4	FALSE
223265	22/04/2023 12:13	22/04/2023	22/12/2023 12:13	41.70211133	0.995280667	253	6	397	-598	1075	22/04/2023 12:13	lleida	0	PJWJ	10.39576202	310	5.166666667	1	Resting	311.6990542	60.23249884	DAY	34	210	Agricultural	0.119050667	4	FALSE
223265	22/04/2023 12:18	22/04/2023	22/12/2023 12:18	41.70215867	0.99659	252	4	199	-535	761	22/04/2023 12:18	lleida	0	PJWJ	145.7274111	311	5.183333333	4	Extensive search	302.1671095	60.05933669	DAY	34	210	Agricultural	0.115408798	4	FALSE
223265	22/04/2023 12:23	22/04/2023	22/12/2023 12:23	41.697043	0.975558	292	43	56	22	1471	22/04/2023 12:23	lleida	0	PJWJ	2407.496707	310	5.166666667	3	Travelling	587.2266196	59.85443679	DAY	34	210	Agricultural	0.224321469	4	FALSE
223265	22/04/2023 12:28	22/04/2023	22/12/2023 12:28	41.683052	0.949317	230	0	114	-432	960	22/04/2023 12:28	lleida	0	PJWJ	3307.524982	310	5.166666667	1	Resting	158.2413661	59.62000429	DAY	34	512	Waterbodies	0.060419097	4	TRUE
223265	22/04/2023 12:43	22/04/2023	22/12/2023 12:43	41.683147	0.949112	218	1	85	-521	897	22/04/2023 12:43	lleida	0	PJWJ	25.13013662	906	15.1	4	Extensive search	332.5338856	58.65994794	DAY	34	512	Waterbodies	0.12701103	4	TRUE
223265	22/04/2023 12:58	22/04/2023	22/12/2023 12:58	41.654545	0.9668515	356	23	106	-72	1151	22/04/2023 12:58	lleida	0	PJWJ	3743.117323	893	14.88333333	3	Travelling	133.7343659	57.43326317	DAY	34	210	Agricultural	0.051055709	4	FALSE
223265	22/04/2023 13:03	22/04/2023	22/12/2023 13:03	41.634899	0.988852333	429	50	164	-95	1281	22/04/2023 13:03	lleida	0	PJWJ	3280.49646	310	5.166666667	3	Travelling	134.1626673	56.94484007	DAY	34	210	Agricultural	0.05121935	4	FALSE
223265	22/04/2023 13:08	22/04/2023	22/12/2023 13:08	41.62873567	1.005674333	496	60	103	3	1120	22/04/2023 13:08	lleida	0	PJWJ	1992.642948	310	5.166666667	3	Travelling	66.09464598	56.41543434	DAY	34	260	Agricultural	0.025212605	4	FALSE
223265	22/04/2023 13:14	22/04/2023	22/12/2023 13:14	41.61742133	1.049681667	440	56	96	53	1302	22/04/2023 13:14	lleida	0	PJWJ	5053.908823	309	5.15	4	Extensive search	185.4304394	55.85024935	DAY	34	210	Agricultural	0.070807225	4	FALSE
223265	22/04/2023 13:19	22/04/2023	22/12/2023 13:19	41.62810767	1.056139667	414	31	117	6	1086	22/04/2023 13:19	lleida	0	PJWJ	1388.614536	310	5.166666667	3	Travelling	92.00011328	55.25389273	DAY	34	210	Agricultural	0.035110305	4	FALSE
223265	22/04/2023 13:24	22/04/2023	22/12/2023 13:24	41.64148733	1.066075667	358	42	-13	-33	704	22/04/2023 13:24	lleida	0	PJWJ	1853.439404	309	5.15	3	Travelling	436.1959766	54.6302014	DAY	34	161	Urban	0.166617199	4	FALSE
223265	22/04/2023 13:29	22/04/2023	22/12/2023 13:29	41.66624067	1.057063667	364	41	170	198	1089	22/04/2023 13:29	lleida	0	PJWJ	2929.569431	310	5.166666667	3	Travelling	167.0081312	53.9814294	DAY	34	210	Agricultural	0.063768615	4	FALSE
223265	22/04/2023 13:34	22/04/2023	22/12/2023 13:34	41.686002	1.031688	338	42	43	-105	1659	22/04/2023 13:34	lleida	0	PJWJ	3577.106143	309	5.15	3	Travelling	515.978496	53.32518375	DAY	34	210	Agricultural	0.197099702	4	FALSE
223265	22/04/2023 13:39	22/04/2023	22/12/2023 13:39	41.70171233	1.005529667	336	45	143	196	1025	22/04/2023 13:39	lleida	0	PJWJ	3393.760416	310	5.166666667	4	Extensive search	415.859434	52.64999043	DAY	34	210	Agricultural	0.158847218	4	FALSE
223265	22/04/2023 13:44	22/04/2023	22/12/2023 13:44	41.701992	0.995829	319	1	-131	-473	956	22/04/2023 13:44	lleida	0	PJWJ	1079.417476	310	5.166666667	2	Intensive search	277.9807847	51.95715644	DAY	34	210	Agricultural	0.10616793	4	FALSE
223265	22/04/2023 13:45	22/04/2023	22/12/2023 13:45	41.701988	0.995837	317	1	133	-769	852	22/04/2023 13:45	lleida	0	PJWJ	0.99480827	2	0.033333333	1	Resting	504.8698485	51.95258855	DAY	34	210	Agricultural	0.192855422	4	FALSE
223265	22/04/2023 13:50	22/04/2023	22/12/2023 13:50	41.702332	0.996992667	317	1	132	-28	1062	22/04/2023 13:50	lleida	0	PJWJ	134.1126214	310	5.166666667	4	Extensive search	224.1515951	51.23439008	DAY	34	210	Agricultural	0.085601415	4	FALSE
223265	22/04/2023 13:55	22/04/2023	22/12/2023 13:55	41.69626633	0.971436	354	46	89	89	1049	22/04/2023 13:55	lleida	0	PJWJ	2921.516534	308	5.133333333	3	Travelling	245.6230094	50.52221556	DAY	34	210	Agricultural	0.093804997	4	FALSE
223265	22/04/2023 14:00	22/04/2023	22/12/2023 14:00	41.683044	0.949495	269	1	144	-64	1047	22/04/2023 14:00	lleida	0	PJWJ	2849.192577	313	5.216666667	1	Resting	61.09796125	49.78349503	DAY	34	512	Waterbodies	0.023303522	4	TRUE
223265	22/04/2023 14:15	22/04/2023	22/12/2023 14:15	41.683025	0.94941	243	0	255	-5	1032	22/04/2023 14:15	lleida	0	PJWJ	9.687486136	897	14.95	1	Resting	93.17224907	47.51850457	DAY	34	512	Waterbodies	0.035558143	4	TRUE
223265	22/04/2023 14:30	22/04/2023	22/12/2023 14:30	41.682995	0.949482	249	2	202	-229	1013	22/04/2023 14:30	lleida	0	PJWJ	8.675475642	902	15.03333333	2	Intensive search	150.7087863	45.12727365	DAY	34	512	Waterbodies	0.057541125	4	TRUE
223265	22/04/2023 14:45	22/04/2023	22/12/2023 14:45	41.683041	0.949173	235	1	120	-462	928	22/04/2023 14:45	lleida	0	PJWJ	34.74757123	915	15.25	4	Extensive search	365.5709174	42.60571969	DAY	34	512	Waterbodies	0.139633487	4	TRUE
223265	22/04/2023 15:00	22/04/2023	22/12/2023 15:00	41.67199025	0.9318215	307	38	119	32	1526	22/04/2023 15:00	lleida	0	PJWJ	2288.021961	883	14.71666667	4	Extensive search	494.7905042	40.11292166	DAY	34	210	Agricultural	0.189004407	4	FALSE
223265	22/04/2023 15:05	22/04/2023	22/12/2023 15:05	41.67979333	0.897768	296	49	-253	9	657	22/04/2023 15:05	lleida	0	PJWJ	3885.785264	310	5.166666667	3	Travelling	511.872648	39.23789968	DAY	34	210	Agricultural	0.195530981	4	FALSE
223265	22/04/2023 15:10	22/04/2023	22/12/2023 15:10	41.69113533	0.883818333	187	1	241	-61	1094	22/04/2023 15:10	lleida	0	PJWJ	1999.609777	312	5.2	1	Resting	270.8765375	38.3354095	DAY	34	210	Agricultural	0.103453611	4	FALSE
223265	22/04/2023 15:16	22/04/2023	22/12/2023 15:16	41.69120667	0.883798	225	0	164	-575	827	22/04/2023 15:16	lleida	0	PJWJ	8.249272179	316	5.266666667	1	Resting	330.2854586	37.40896559	DAY	34	210	Agricultural	0.126151974	4	FALSE
223265	22/04/2023 15:21	22/04/2023	22/12/2023 15:21	41.69132233	0.883660333	227	1	28	-312	956	22/04/2023 15:21	lleida	0	PJWJ	19.99838653	309	5.15	3	Travelling	94.83459296	36.49709129	DAY	34	210	Agricultural	0.036193275	4	FALSE
223265	22/04/2023 15:26	22/04/2023	22/12/2023 15:26	41.692715	0.882383667	156	0	36	-457	937	22/04/2023 15:26	lleida	0	PJWJ	210.124643	312	5.2	4	Extensive search	127.6762459	35.57121854	DAY	34	210	Agricultural	0.048741083	4	FALSE
223265	22/04/2023 15:32	22/04/2023	22/12/2023 15:32	41.69452667	0.922468333	274	54	-27	-110	674	22/04/2023 15:32	lleida	0	PJWJ	4463.019541	338	5.633333333	3	Travelling	318.601647	34.53249083	DAY	34	210	Agricultural	0.121687941	4	FALSE
223265	22/04/2023 15:37	22/04/2023	22/12/2023 15:37	41.683163	0.949085	243	0	97	-285	1012	22/04/2023 15:37	lleida	0	PJWJ	3218.931212	308	5.133333333	2	Intensive search	97.25199796	33.59129244	DAY	34	512	Waterbodies	0.037116893	4	TRUE
223265	22/04/2023 15:52	22/04/2023	22/12/2023 15:52	41.68322	0.948992	257	1	162	-344	988	22/04/2023 15:52	lleida	0	PJWJ	12.13188337	902	15.03333333	1	Resting	110.8503541	30.85900054	DAY	34	512	Waterbodies	0.042312416	4	TRUE
223265	22/04/2023 16:07	22/04/2023	22/12/2023 16:07	41.683064	0.948998	244	1	163	-367	972	22/04/2023 16:07	lleida	0	PJWJ	17.3617545	899	14.98333333	1	Resting	145.3499093	28.1078375	DAY	34	512	Waterbodies	0.055493659	4	TRUE
223265	22/04/2023 16:22	22/04/2023	22/12/2023 16:22	41.683048	0.949047	253	0	245	50	1023	22/04/2023 16:22	lleida	0	PJWJ	5.733206041	900	15	2	Intensive search	275.3925765	25.33306369	DAY	34	512	Waterbodies	0.105179054	4	TRUE
223265	22/04/2023 16:37	22/04/2023	22/12/2023 16:37	41.683151	0.947595	267	0	147	-339	991	22/04/2023 16:37	lleida	0	PJWJ	161.9063108	904	15.06666667	2	Intensive search	142.9599812	22.53314376	DAY	34	512	Waterbodies	0.054580539	4	FALSE
223265	22/04/2023 16:52	22/04/2023	22/12/2023 16:52	41.682983	0.94921	228	1	293	-334	966	22/04/2023 16:52	lleida	0	PJWJ	180.5995079	901	15.01666667	1	Resting	102.7992323	19.73246254	DAY	34	512	Waterbodies	0.039236324	4	TRUE
223265	22/04/2023 17:07	22/04/2023	22/12/2023 17:07	41.683025	0.949177	229	0	265	-243	994	22/04/2023 17:07	lleida	0	PJWJ	5.940480164	912	15.2	1	Resting	52.57358916	16.89668386	DAY	34	512	Waterbodies	0.020046616	4	TRUE
223265	22/04/2023 17:22	22/04/2023	22/12/2023 17:22	41.683064	0.949262	247	0	166	-178	1022	22/04/2023 17:22	lleida	0	PJWJ	10.40164157	883	14.71666667	1	Resting	96.05478937	14.15413196	DAY	34	512	Waterbodies	0.036659475	4	TRUE
223265	22/04/2023 17:37	22/04/2023	22/12/2023 17:37	41.683182	0.949157	240	0	138	-244	997	22/04/2023 17:37	lleida	0	PJWJ	17.5671303	900	15	1	Resting	42.24275363	11.36716429	DAY	34	512	Waterbodies	0.016099514	4	TRUE
223265	22/04/2023 17:52	22/04/2023	22/12/2023 17:52	41.683155	0.94912	255	0	183	-357	978	22/04/2023 17:52	lleida	0	PJWJ	5.094359033	900	15	1	Resting	98.68487493	8.59342218	DAY	34	512	Waterbodies	0.037664352	4	TRUE
223265	22/04/2023 18:07	22/04/2023	22/12/2023 18:07	41.683144	0.949082	263	0	185	-340	985	22/04/2023 18:07	lleida	0	PJWJ	4.400074974	900	15	1	Resting	89.75781699	5.837970928	DAY	34	512	Waterbodies	0.034253591	4	TRUE
223265	22/04/2023 18:22	22/04/2023	22/12/2023 18:22	41.682827	0.949392	207	0	272	-86	1025	22/04/2023 18:22	lleida	0	PJWJ	49.31245831	902	15.03333333	1	Resting	166.5551962	3.099513976	DAY	34	512	Waterbodies	0.063595562	4	TRUE
223265	22/04/2023 18:37	22/04/2023	22/12/2023 18:37	41.68272	0.948788	253	0	183	-115	1039	22/04/2023 18:37	lleida	0	PJWJ	68.22642424	898	14.96666667	1	Resting	118.6984136	0.402417705	DAY	34	512	Waterbodies	0.045310924	4	FALSE
223265	22/04/2023 18:52	22/04/2023	22/12/2023 18:52	41.68264	0.949568	220	0	162	-412	952	22/04/2023 18:52	lleida	0	PJWJ	87.21151305	902	15.03333333	1	Resting	217.6846181	-2.273568937	DAY	34	512	Waterbodies	0.083130577	4	FALSE
223265	22/04/2023 19:07	22/04/2023	22/12/2023 19:07	41.683174	0.949878	293	0	114	-214	1029	22/04/2023 19:07	lleida	0	PJWJ	68.67066153	898	14.96666667	1	Resting	35.99524908	-4.897438097	DAY	34	512	Waterbodies	0.01371253	4	FALSE
223265	23/04/2023 4:37	23/04/2023	22/12/2023 4:37	41.683315	0.949702	300	0	221	-195	1010	23/04/2023 4:37	lleida	0	PJWJ	75.31229928	901	15.01666667	1	Resting	66.06717624	-5.647043641	DAY	35	512	Waterbodies	0.02520211	5	TRUE
223265	23/04/2023 4:52	23/04/2023	22/12/2023 4:52	41.683228	0.949537	274	0	306	-363	867	23/04/2023 4:52	lleida	0	PJWJ	20.74658962	901	15.01666667	1	Resting	287.75386	-3.025535776	DAY	35	512	Waterbodies	0.109901928	5	TRUE
223265	23/04/2023 5:07	23/04/2023	22/12/2023 5:07	41.683201	0.949525	252	0	33	-70	1073	23/04/2023 5:07	lleida	0	PJWJ	3.285979363	899	14.98333333	4	Extensive search	97.9089761	-0.368033195	DAY	35	512	Waterbodies	0.037367904	5	TRUE
223265	23/04/2023 5:22	23/04/2023	22/12/2023 5:22	41.6921995	0.9372575	223	46	98	4	1258	23/04/2023 5:22	lleida	0	PJWJ	1692.112249	899	14.98333333	4	Extensive search	185.7292197	2.318726537	DAY	35	210	Agricultural	0.07092138	5	FALSE
223265	23/04/2023 5:27	23/04/2023	22/12/2023 5:27	41.70498533	0.937199333	194	28	145	203	964	23/04/2023 5:27	lleida	0	PJWJ	1421.945465	310	5.166666667	4	Extensive search	143.2503853	3.257618175	DAY	35	210	Agricultural	0.054691494	5	FALSE
223265	23/04/2023 5:32	23/04/2023	22/12/2023 5:32	41.683273	0.949503	201	1	126	119	1041	23/04/2023 5:32	lleida	0	PJWJ	2775.487141	309	5.15	1	Resting	95.05081843	4.19776217	DAY	35	512	Waterbodies	0.036275888	5	TRUE
223265	23/04/2023 5:47	23/04/2023	22/12/2023 5:47	41.683228	0.949532	175	0	409	-68	980	23/04/2023 5:47	lleida	0	PJWJ	5.953926484	900	15	1	Resting	195.5938375	6.942367511	DAY	35	512	Waterbodies	0.074690354	5	TRUE
223265	23/04/2023 6:02	23/04/2023	22/12/2023 6:02	41.68322	0.949547	170	0	369	151	980	23/04/2023 6:02	lleida	0	PJWJ	1.890789696	901	15.01666667	1	Resting	262.6948523	9.711710634	DAY	35	512	Waterbodies	0.100327635	5	TRUE
223265	23/04/2023 6:17	23/04/2023	22/12/2023 6:17	41.68327	0.949513	166	0	101	-296	1008	23/04/2023 6:17	lleida	0	PJWJ	6.724652151	900	15	1	Resting	143.7893149	12.49461212	DAY	35	512	Waterbodies	0.054897403	5	TRUE
223265	23/04/2023 6:32	23/04/2023	22/12/2023 6:32	41.68335	0.949238	202	0	73	-583	858	23/04/2023 6:32	lleida	0	PJWJ	31.8548805	905	15.08333333	1	Resting	280.8780299	15.30457757	DAY	35	512	Waterbodies	0.10727488	5	TRUE
223265	23/04/2023 6:47	23/04/2023	22/12/2023 6:47	41.683491	0.949243	209	0	161	-365	985	23/04/2023 6:47	lleida	0	PJWJ	15.69061557	895	14.91666667	2	Intensive search	38.91433588	18.09035219	DAY	35	512	Waterbodies	0.014827826	5	FALSE
223265	23/04/2023 7:02	23/04/2023	22/12/2023 7:02	41.683334	0.949078	209	0	196	-32	1094	23/04/2023 7:02	lleida	0	PJWJ	25.33110093	901	15.01666667	2	Intensive search	376.2092758	20.89624012	DAY	35	512	Waterbodies	0.143698084	5	TRUE
223265	23/04/2023 7:17	23/04/2023	22/12/2023 7:17	41.683445	0.949075	182	0	129	-487	910	23/04/2023 7:17	lleida	0	PJWJ	12.34893514	899	14.98333333	1	Resting	147.1355691	23.69223928	DAY	35	512	Waterbodies	0.056175906	5	TRUE
223265	23/04/2023 7:32	23/04/2023	22/12/2023 7:32	41.683552	0.94945	214	0	168	-517	951	23/04/2023 7:32	lleida	0	PJWJ	43.37410333	907	15.11666667	2	Intensive search	169.6141212	26.50377876	DAY	35	512	Waterbodies	0.064764285	5	FALSE
223265	23/04/2023 7:47	23/04/2023	22/12/2023 7:47	41.68351	0.948795	151	0	141	-382	973	23/04/2023 7:47	lleida	0	PJWJ	73.00280893	893	14.88333333	2	Intensive search	38.90976607	29.25559569	DAY	35	512	Waterbodies	0.01482608	5	FALSE
223265	23/04/2023 8:02	23/04/2023	22/12/2023 8:02	41.683399	0.94917	181	0	94	-320	1003	23/04/2023 8:02	lleida	0	PJWJ	43.49824904	901	15.01666667	2	Intensive search	115.0988347	32.01033973	DAY	35	512	Waterbodies	0.043935633	5	TRUE
223265	23/04/2023 8:17	23/04/2023	22/12/2023 8:17	41.68346	0.949075	182	0	169	-396	957	23/04/2023 8:17	lleida	0	PJWJ	12.55674499	899	14.98333333	2	Intensive search	58.54176775	34.72839108	DAY	35	512	Waterbodies	0.022326877	5	FALSE
223265	23/04/2023 8:32	23/04/2023	22/12/2023 8:32	41.683422	0.949105	184	0	136	-363	981	23/04/2023 8:32	lleida	0	PJWJ	5.384552433	904	15.06666667	2	Intensive search	107.9287958	37.42242376	DAY	35	512	Waterbodies	0.041196176	5	TRUE
223265	23/04/2023 8:47	23/04/2023	22/12/2023 8:47	41.683456	0.94908	182	1	110	-406	968	23/04/2023 8:47	lleida	0	PJWJ	4.693542965	896	14.93333333	2	Intensive search	120.0873505	40.04364568	DAY	35	512	Waterbodies	0.045841595	5	TRUE
223265	23/04/2023 9:02	23/04/2023	22/12/2023 9:02	41.683384	0.949215	213	0	116	-504	904	23/04/2023 9:02	lleida	0	PJWJ	17.01710769	905	15.08333333	4	Extensive search	315.7660919	42.63002807	DAY	35	512	Waterbodies	0.12060456	5	TRUE
223265	23/04/2023 9:17	23/04/2023	22/12/2023 9:17	41.67294525	0.9493655	269	58	39	220	733	23/04/2023 9:17	lleida	0	PJWJ	1161.024922	895	14.91666667	4	Extensive search	541.3090632	45.11848201	DAY	35	210	Agricultural	0.206777751	5	FALSE
223265	23/04/2023 9:22	23/04/2023	22/12/2023 9:22	41.68773533	0.947779333	491	49	36	-1	1636	23/04/2023 9:22	lleida	0	PJWJ	1654.255417	314	5.233333333	3	Travelling	300.3299077	45.96101815	DAY	35	210	Agricultural	0.114706858	5	FALSE
223265	23/04/2023 9:27	23/04/2023	22/12/2023 9:27	41.706698	0.940630333	214	21	-58	-179	1555	23/04/2023 9:27	lleida	0	PJWJ	2253.789922	310	5.166666667	4	Extensive search	121.6926849	46.77479682	DAY	35	210	Agricultural	0.046454945	5	FALSE
223265	23/04/2023 9:33	23/04/2023	22/12/2023 9:33	41.707026	0.938488333	217	20	-40	-204	1728	23/04/2023 9:33	lleida	0	PJWJ	241.0230431	310	5.166666667	4	Extensive search	327.6527007	47.58889391	DAY	35	210	Agricultural	0.125146076	5	FALSE
223265	23/04/2023 9:38	23/04/2023	22/12/2023 9:38	41.70686467	0.948389667	238	0	-27	-590	782	23/04/2023 9:38	lleida	0	PJWJ	1101.434872	309	5.15	4	Extensive search	521.7333944	48.39497546	DAY	35	210	Agricultural	0.199298476	5	FALSE
223265	23/04/2023 9:43	23/04/2023	22/12/2023 9:43	41.70720033	0.946038667	192	0	152	-505	908	23/04/2023 9:43	lleida	0	PJWJ	264.1441478	328	5.466666667	1	Resting	153.5614532	49.22704	DAY	35	233	Agricultural	0.058631043	5	FALSE
223265	23/04/2023 9:48	23/04/2023	22/12/2023 9:48	41.70703633	0.945796333	192	1	248	-7	1036	23/04/2023 9:48	lleida	0	PJWJ	32.54469429	309	5.15	1	Resting	489.9514566	49.99701956	DAY	35	233	Agricultural	0.187155553	5	FALSE
223265	23/04/2023 9:54	23/04/2023	22/12/2023 9:54	41.70706567	0.945986333	193	0	84	-571	912	23/04/2023 9:54	lleida	0	PJWJ	21.3832999	309	5.15	1	Resting	201.8305645	50.75121503	DAY	35	233	Agricultural	0.07707322	5	FALSE
223265	23/04/2023 9:59	23/04/2023	22/12/2023 9:59	41.706426	0.946934333	193	0	285	-663	712	23/04/2023 9:59	lleida	0	PJWJ	127.1957207	311	5.183333333	1	Resting	250.2755005	51.49402517	DAY	35	233	Agricultural	0.095582574	5	FALSE
223265	23/04/2023 10:04	23/04/2023	22/12/2023 10:04	41.70615633	0.947229333	193	0	146	-414	796	23/04/2023 10:04	lleida	0	PJWJ	44.45230563	311	5.183333333	1	Resting	52.53586599	52.21793963	DAY	35	210	Agricultural	0.020032203	5	FALSE
223265	23/04/2023 10:09	23/04/2023	22/12/2023 10:09	41.68314	0.94936	262	26	80	-179	1032	23/04/2023 10:09	lleida	0	PJWJ	2570.618326	309	5.15	1	Resting	261.5643475	52.93479249	DAY	35	512	Waterbodies	0.099895703	5	TRUE
223265	23/04/2023 10:24	23/04/2023	22/12/2023 10:24	41.682693	0.950023	177	2	-49	-666	771	23/04/2023 10:24	lleida	0	PJWJ	88.933977	903	15.05	2	Intensive search	366.3009624	54.8599082	DAY	35	512	Waterbodies	0.139912415	5	FALSE
223265	23/04/2023 10:39	23/04/2023	22/12/2023 10:39	41.683315	0.94926	265	1	266	-53	1053	23/04/2023 10:39	lleida	0	PJWJ	109.4857159	902	15.03333333	1	Resting	337.9387785	56.57495104	DAY	35	512	Waterbodies	0.129076077	5	TRUE
223265	23/04/2023 10:54	23/04/2023	22/12/2023 10:54	41.682968	0.94905	170	0	97	-374	981	23/04/2023 10:54	lleida	0	PJWJ	45.10853538	900	15	1	Resting	83.93761072	58.046654	DAY	35	512	Waterbodies	0.032029866	5	TRUE
223265	23/04/2023 11:09	23/04/2023	22/12/2023 11:09	41.683079	0.949233	207	1	106	-326	998	23/04/2023 11:09	lleida	0	PJWJ	23.80518888	898	14.96666667	1	Resting	72.73947014	59.23936773	DAY	35	512	Waterbodies	0.027751393	5	TRUE
223265	23/04/2023 11:24	23/04/2023	22/12/2023 11:24	41.683151	0.949417	253	5	143	-351	992	23/04/2023 11:24	lleida	0	PJWJ	21.97629627	900	15	1	Resting	109.6404942	60.1243106	DAY	35	512	Waterbodies	0.041850165	5	TRUE
223265	23/04/2023 11:39	23/04/2023	22/12/2023 11:39	41.683498	0.948958	257	27	134	-27	1105	23/04/2023 11:39	lleida	0	PJWJ	63.99689031	901	15.01666667	2	Intensive search	234.388757	60.66953854	DAY	35	512	Waterbodies	0.089512727	5	FALSE
223265	23/04/2023 11:54	23/04/2023	22/12/2023 11:54	41.683224	0.949217	223	1	152	-333	988	23/04/2023 11:54	lleida	0	PJWJ	41.93340906	901	15.01666667	2	Intensive search	81.89245223	60.85532803	DAY	35	512	Waterbodies	0.031248472	5	TRUE
223265	23/04/2023 12:09	23/04/2023	22/12/2023 12:09	41.683998	0.948563	148	0	77	-360	984	23/04/2023 12:09	lleida	0	PJWJ	112.6974273	906	15.1	2	Intensive search	69.34585945	60.67096729	DAY	35	512	Waterbodies	0.026454796	5	FALSE
223265	23/04/2023 12:24	23/04/2023	22/12/2023 12:24	41.683586	0.948878	179	2	86	-301	1004	23/04/2023 12:24	lleida	0	PJWJ	57.6794424	892	14.86666667	1	Resting	46.06042252	60.13472896	DAY	35	512	Waterbodies	0.01755813	5	FALSE
223265	23/04/2023 12:39	23/04/2023	22/12/2023 12:39	41.683266	0.949055	225	1	149	-336	996	23/04/2023 12:39	lleida	0	PJWJ	40.67004916	902	15.03333333	1	Resting	34.72983446	59.25280283	DAY	35	512	Waterbodies	0.013229053	5	TRUE
223265	23/04/2023 12:54	23/04/2023	22/12/2023 12:54	41.683243	0.949087	216	0	112	-370	985	23/04/2023 12:54	lleida	0	PJWJ	4.383014888	898	14.96666667	1	Resting	40.66693206	58.06415827	DAY	35	512	Waterbodies	0.01549744	5	TRUE
223265	23/04/2023 13:09	23/04/2023	22/12/2023 13:09	41.683155	0.949393	230	2	211	-430	873	23/04/2023 13:09	lleida	0	PJWJ	35.41433598	899	14.98333333	1	Resting	158.9719575	56.59820509	DAY	35	512	Waterbodies	0.060698234	5	TRUE
223265	23/04/2023 13:25	23/04/2023	22/12/2023 13:25	41.683083	0.949328	237	0	119	-75	1041	23/04/2023 13:25	lleida	0	PJWJ	10.78813569	939	15.65	1	Resting	239.630241	54.81131201	DAY	35	512	Waterbodies	0.09151534	5	TRUE
223265	23/04/2023 13:39	23/04/2023	22/12/2023 13:39	41.683105	0.949297	224	3	65	-433	946	23/04/2023 13:39	lleida	0	PJWJ	4.22786849	863	14.38333333	1	Resting	151.6717705	52.97195269	DAY	35	512	Waterbodies	0.057909052	5	TRUE
223265	23/04/2023 13:54	23/04/2023	22/12/2023 13:54	41.683155	0.949355	250	0	148	-292	1003	23/04/2023 13:54	lleida	0	PJWJ	8.51685158	907	15.11666667	1	Resting	30.49563498	50.86717933	DAY	35	512	Waterbodies	0.011611293	5	TRUE
223265	23/04/2023 14:09	23/04/2023	22/12/2023 14:09	41.683189	0.94936	237	1	132	-315	997	23/04/2023 14:09	lleida	0	PJWJ	3.821854099	890	14.83333333	1	Resting	10.53318879	48.65851038	DAY	35	512	Waterbodies	0.003984242	5	TRUE
223265	23/04/2023 14:24	23/04/2023	22/12/2023 14:24	41.683178	0.94937	229	0	165	-340	987	23/04/2023 14:24	lleida	0	PJWJ	1.653373635	903	15.05	1	Resting	34.83852736	46.29695147	DAY	35	512	Waterbodies	0.013270582	5	TRUE
223265	23/04/2023 14:39	23/04/2023	22/12/2023 14:39	41.683109	0.949373	212	1	145	-249	1014	23/04/2023 14:39	lleida	0	PJWJ	7.68081302	899	14.98333333	1	Resting	51.57394753	43.84602094	DAY	35	512	Waterbodies	0.019664683	5	TRUE
223265	23/04/2023 14:55	23/04/2023	22/12/2023 14:55	41.683151	0.949282	226	0	105	-446	939	23/04/2023 14:55	lleida	0	PJWJ	11.14735969	925	15.41666667	4	Extensive search	208.0307017	41.23885461	DAY	35	512	Waterbodies	0.079442106	5	TRUE
223265	23/04/2023 15:09	23/04/2023	22/12/2023 15:09	41.70506	0.9501955	269	38	-2	-15	1524	23/04/2023 15:09	lleida	0	PJWJ	2438.639949	872	14.53333333	4	Extensive search	471.2546904	38.70814707	DAY	35	210	Agricultural	0.18001208	5	FALSE
223265	23/04/2023 15:14	23/04/2023	22/12/2023 15:14	41.70619833	0.946949667	265	1	177	-431	840	23/04/2023 15:14	lleida	0	PJWJ	382.5745424	312	5.2	1	Resting	430.8890206	37.79493892	DAY	35	233	Agricultural	0.164589571	5	FALSE
223265	23/04/2023 15:19	23/04/2023	22/12/2023 15:19	41.70603533	0.946691333	265	1	-17	-272	1012	23/04/2023 15:19	lleida	0	PJWJ	33.97373889	310	5.166666667	3	Travelling	282.8867542	36.87994518	DAY	35	210	Agricultural	0.108042354	5	FALSE
223265	23/04/2023 15:25	23/04/2023	22/12/2023 15:25	41.70360567	0.945604333	264	52	21	-179	2026	23/04/2023 15:25	lleida	0	PJWJ	296.0216498	308	5.133333333	3	Travelling	747.1282255	35.96661552	DAY	35	210	Agricultural	0.285415066	5	FALSE
223265	23/04/2023 15:30	23/04/2023	22/12/2023 15:30	41.683121	0.948952	229	0	80	-507	901	23/04/2023 15:30	lleida	0	PJWJ	2308.351177	315	5.25	1	Resting	391.3160246	35.02884557	DAY	35	512	Waterbodies	0.149469919	5	TRUE
223265	23/04/2023 15:45	23/04/2023	22/12/2023 15:45	41.683075	0.949145	222	0	1	-332	1021	23/04/2023 15:45	lleida	0	PJWJ	22.06782025	913	15.21666667	2	Intensive search	128.8959458	32.27462521	DAY	35	512	Waterbodies	0.049207094	5	TRUE
223265	23/04/2023 16:00	23/04/2023	22/12/2023 16:00	41.683056	0.948912	206	0	105	-33	1094	23/04/2023 16:00	lleida	0	PJWJ	26.00172745	882	14.7	2	Intensive search	237.0540697	29.58411908	DAY	35	512	Waterbodies	0.090531062	5	TRUE
223265	23/04/2023 16:15	23/04/2023	22/12/2023 16:15	41.683079	0.949162	228	3	81	-278	929	23/04/2023 16:15	lleida	0	PJWJ	27.92397372	901	15.01666667	1	Resting	49.16502649	26.81247322	DAY	35	512	Waterbodies	0.018744306	5	TRUE
223265	23/04/2023 16:30	23/04/2023	22/12/2023 16:30	41.683254	0.948975	225	0	141	-285	1004	23/04/2023 16:30	lleida	0	PJWJ	28.48470678	901	15.01666667	1	Resting	53.86127495	24.02499905	DAY	35	512	Waterbodies	0.020538602	5	TRUE
223265	23/04/2023 16:45	23/04/2023	22/12/2023 16:45	41.683216	0.94886	200	0	133	-310	1001	23/04/2023 16:45	lleida	0	PJWJ	13.47106413	900	15	1	Resting	39.74815213	21.23075841	DAY	35	512	Waterbodies	0.015146402	5	TRUE
223265	23/04/2023 17:00	23/04/2023	22/12/2023 17:00	41.683224	0.9488	203	1	186	-482	956	23/04/2023 17:00	lleida	0	PJWJ	6.732621576	900	15	1	Resting	175.0346223	18.43242445	DAY	35	512	Waterbodies	0.066835296	5	TRUE
223265	23/04/2023 17:15	23/04/2023	22/12/2023 17:15	41.683304	0.94906	217	0	120	-229	1020	23/04/2023 17:15	lleida	0	PJWJ	30.25646743	907	15.11666667	1	Resting	125.1853992	15.61347983	DAY	35	512	Waterbodies	0.047789406	5	TRUE
223265	23/04/2023 17:30	23/04/2023	22/12/2023 17:30	41.682991	0.948878	202	0	221	-194	1018	23/04/2023 17:30	lleida	0	PJWJ	40.26732186	897	14.95	1	Resting	199.0434784	12.83244754	DAY	35	512	Waterbodies	0.076008358	5	TRUE
223265	23/04/2023 17:45	23/04/2023	22/12/2023 17:45	41.68343	0.948113	206	0	97	-463	936	23/04/2023 17:45	lleida	0	PJWJ	98.09965882	898	14.96666667	2	Intensive search	82.7694386	10.06033578	DAY	35	512	Waterbodies	0.031583542	5	FALSE
223265	23/04/2023 18:00	23/04/2023	22/12/2023 18:00	41.683037	0.949663	364	0	100	-416	955	23/04/2023 18:00	lleida	0	PJWJ	177.8545368	904	15.06666667	2	Intensive search	44.06182052	7.284512971	DAY	35	512	Waterbodies	0.016794525	5	TRUE
223265	23/04/2023 18:15	23/04/2023	22/12/2023 18:15	41.683086	0.949293	302	0	-31	-539	894	23/04/2023 18:15	lleida	0	PJWJ	41.51295048	897	14.95	1	Resting	252.1072165	4.553155052	DAY	35	512	Waterbodies	0.096282417	5	TRUE
223265	23/04/2023 18:30	23/04/2023	22/12/2023 18:30	41.683205	0.94862	255	0	179	-72	1043	23/04/2023 18:30	lleida	0	PJWJ	76.01617119	897	14.95	2	Intensive search	221.1192263	1.848541034	DAY	35	512	Waterbodies	0.084442838	5	FALSE
223265	23/04/2023 18:45	23/04/2023	22/12/2023 18:45	41.683197	0.948737	253	0	126	-116	998	23/04/2023 18:45	lleida	0	PJWJ	13.04385483	900	15	1	Resting	102.8419671	-0.833778427	DAY	35	512	Waterbodies	0.039252652	5	TRUE
223265	23/04/2023 19:00	23/04/2023	22/12/2023 19:00	41.683315	0.949118	269	0	104	-239	1022	23/04/2023 19:00	lleida	0	PJWJ	44.36259225	900	15	1	Resting	44.20376076	-3.478656962	DAY	35	512	Waterbodies	0.016848756	5	TRUE
223265	24/04/2023 4:45	24/04/2023	22/12/2023 4:45	41.682892	0.949588	250	0	548	-143	900	24/04/2023 4:45	lleida	0	PJWJ	17.53237463	900	15	1	Resting	241.5972797	-3.988661691	DAY	36	512	Waterbodies	0.092266886	6	TRUE
223265	24/04/2023 5:00	24/04/2023	22/12/2023 5:00	41.683033	0.949635	271	0	217	13	1049	24/04/2023 5:00	lleida	0	PJWJ	16.52919429	899	14.98333333	1	Resting	159.9489978	-1.35321495	DAY	36	512	Waterbodies	0.061071532	6	TRUE
223265	24/04/2023 5:15	24/04/2023	22/12/2023 5:15	41.68314	0.949417	262	1	242	-100	1015	24/04/2023 5:15	lleida	0	PJWJ	27.0098732	902	15.03333333	1	Resting	127.7899985	1.3298689	DAY	36	512	Waterbodies	0.048784545	6	TRUE
223265	24/04/2023 5:30	24/04/2023	22/12/2023 5:30	41.683128	0.949395	258	0	28	-568	880	24/04/2023 5:30	lleida	0	PJWJ	2.78723549	898	14.96666667	2	Intensive search	284.6426602	4.034401743	DAY	36	512	Waterbodies	0.108713232	6	TRUE
223265	24/04/2023 5:45	24/04/2023	22/12/2023 5:45	41.683228	0.949548	278	1	79	-389	972	24/04/2023 5:45	lleida	0	PJWJ	20.32925214	899	14.98333333	1	Resting	10.71454835	6.769997177	DAY	36	512	Waterbodies	0.004053534	6	TRUE
223265	24/04/2023 6:00	24/04/2023	22/12/2023 6:00	41.682915	0.949588	251	0	171	-245	1011	24/04/2023 6:00	lleida	0	PJWJ	35.09222437	901	15.01666667	1	Resting	202.559848	9.534399728	DAY	36	512	Waterbodies	0.077351857	6	TRUE
223265	24/04/2023 6:15	24/04/2023	22/12/2023 6:15	41.683094	0.949058	176	1	70	-390	973	24/04/2023 6:15	lleida	0	PJWJ	62.22037755	901	15.01666667	2	Intensive search	14.42821244	12.31634925	DAY	36	512	Waterbodies	0.005472414	6	TRUE
223265	24/04/2023 6:30	24/04/2023	22/12/2023 6:30	41.682896	0.949645	127	0	105	-545	892	24/04/2023 6:30	lleida	0	PJWJ	68.9030793	903	15.05	1	Resting	183.6343556	15.11823984	DAY	36	512	Waterbodies	0.070120995	6	TRUE
223265	24/04/2023 6:45	24/04/2023	22/12/2023 6:45	41.682842	0.949573	189	0	89	-317	964	24/04/2023 6:45	lleida	0	PJWJ	10.00987258	896	14.93333333	1	Resting	62.15056197	17.90584809	DAY	36	512	Waterbodies	0.023705689	6	TRUE
223265	24/04/2023 7:00	24/04/2023	22/12/2023 7:00	41.682796	0.94952	221	0	117	-434	938	24/04/2023 7:00	lleida	0	PJWJ	7.805217437	901	15.01666667	1	Resting	66.54914318	20.71189847	DAY	36	512	Waterbodies	0.025386255	6	TRUE
223265	24/04/2023 7:15	24/04/2023	22/12/2023 7:15	41.682957	0.94931	234	0	155	-21	1054	24/04/2023 7:15	lleida	0	PJWJ	29.43063247	921	15.35	1	Resting	394.6923468	23.5775654	DAY	36	512	Waterbodies	0.15075991	6	TRUE
223265	24/04/2023 7:30	24/04/2023	22/12/2023 7:30	41.68301	0.949375	227	1	237	-652	727	24/04/2023 7:30	lleida	0	PJWJ	9.327921617	878	14.63333333	2	Intensive search	339.4796787	26.30175709	DAY	36	512	Waterbodies	0.129664809	6	TRUE
223265	24/04/2023 7:45	24/04/2023	22/12/2023 7:45	41.682972	0.949322	225	0	50	-525	903	24/04/2023 7:45	lleida	0	PJWJ	7.253288692	904	15.06666667	1	Resting	215.6809021	29.09244772	DAY	36	512	Waterbodies	0.082365017	6	TRUE
223265	24/04/2023 8:00	24/04/2023	22/12/2023 8:00	41.683022	0.949245	229	0	144	-63	1044	24/04/2023 8:00	lleida	0	PJWJ	10.21122535	896	14.93333333	4	Extensive search	189.9959662	31.83767825	DAY	36	512	Waterbodies	0.072551575	6	TRUE
223265	24/04/2023 8:15	24/04/2023	22/12/2023 8:15	41.66803175	0.96284125	312	41	39	23	1445	24/04/2023 8:15	lleida	0	PJWJ	2250.795728	900	15	4	Extensive search	426.1425635	34.58056885	DAY	36	210	Agricultural	0.162776093	6	FALSE
223265	24/04/2023 8:20	24/04/2023	22/12/2023 8:20	41.681319	0.997989667	333	14	-130	-64	258	24/04/2023 8:20	lleida	0	PJWJ	4179.372665	310	5.166666667	3	Travelling	828.9024431	35.5344777	DAY	36	210	Agricultural	0.316658537	6	FALSE
223265	24/04/2023 8:25	24/04/2023	22/12/2023 8:25	41.70286467	1.015047	314	44	142	-15	1251	24/04/2023 8:25	lleida	0	PJWJ	3056.245341	307	5.116666667	2	Intensive search	230.8451577	36.45862047	DAY	36	210	Agricultural	0.088158824	6	FALSE
223265	24/04/2023 8:30	24/04/2023	22/12/2023 8:30	41.70235833	1.013927667	279	18	57	-347	1655	24/04/2023 8:30	lleida	0	PJWJ	136.6409704	308	5.133333333	4	Extensive search	740.9296674	37.37359656	DAY	36	210	Agricultural	0.283046783	6	FALSE
223265	24/04/2023 8:35	24/04/2023	22/12/2023 8:35	41.705704	0.992009333	282	39	88	190	660	24/04/2023 8:35	lleida	0	PJWJ	2466.124214	309	5.15	3	Travelling	402.9054735	38.27008888	DAY	36	210	Agricultural	0.153897899	6	FALSE
223265	24/04/2023 8:40	24/04/2023	22/12/2023 8:40	41.71404133	0.961826	265	52	218	142	682	24/04/2023 8:40	lleida	0	PJWJ	3482.865824	307	5.116666667	3	Travelling	426.6632329	39.14731608	DAY	36	232	Agricultural	0.162975025	6	FALSE
223265	24/04/2023 8:46	24/04/2023	22/12/2023 8:46	41.714212	0.943616667	166	0	-19	-606	954	24/04/2023 8:46	lleida	0	PJWJ	2025.445804	312	5.2	4	Extensive search	456.8461179	40.04397967	DAY	36	210	Agricultural	0.174506998	6	FALSE
223265	24/04/2023 8:51	24/04/2023	22/12/2023 8:51	41.70704667	0.948312	335	29	85	-57	1115	24/04/2023 8:51	lleida	0	PJWJ	952.7502956	310	5.166666667	4	Extensive search	107.0421668	40.94660376	DAY	36	210	Agricultural	0.040857422	6	FALSE
223265	24/04/2023 8:56	24/04/2023	22/12/2023 8:56	41.700573	0.969397333	300	42	123	-200	1871	24/04/2023 8:56	lleida	0	PJWJ	2453.259764	309	5.15	4	Extensive search	646.322946	41.85002887	DAY	36	210	Agricultural	0.246900399	6	FALSE
223265	24/04/2023 9:01	24/04/2023	22/12/2023 9:01	41.68240867	0.978814333	284	33	52	41	1123	24/04/2023 9:01	lleida	0	PJWJ	2275.461697	310	5.166666667	4	Extensive search	143.7521477	42.74522658	DAY	36	210	Agricultural	0.054883202	6	FALSE
223265	24/04/2023 9:06	24/04/2023	22/12/2023 9:06	41.66978833	0.977025	307	63	-8	-118	461	24/04/2023 9:06	lleida	0	PJWJ	1417.549192	309	5.15	4	Extensive search	644.6709498	43.61959244	DAY	36	210	Agricultural	0.246269221	6	FALSE
223265	24/04/2023 9:11	24/04/2023	22/12/2023 9:11	41.65648	1.005973	508	55	34	-39	1428	24/04/2023 9:11	lleida	0	PJWJ	3543.645315	309	5.15	4	Extensive search	485.1997777	44.50599734	DAY	36	232	Agricultural	0.185340079	6	FALSE
223265	24/04/2023 9:17	24/04/2023	22/12/2023 9:17	41.64467267	1.006038	282	2	58	-482	883	24/04/2023 9:17	lleida	0	PJWJ	1313.103539	314	5.233333333	1	Resting	158.3541691	45.37662167	DAY	36	232	Agricultural	0.060462196	6	FALSE
223265	24/04/2023 9:22	24/04/2023	22/12/2023 9:22	41.644559	1.006016667	276	0	-204	-498	859	24/04/2023 9:22	lleida	0	PJWJ	12.86155099	311	5.183333333	1	Resting	230.7977834	46.22279956	DAY	36	232	Agricultural	0.088140723	6	FALSE
223265	24/04/2023 9:27	24/04/2023	22/12/2023 9:27	41.644676	1.006327	276	0	29	-455	863	24/04/2023 9:27	lleida	0	PJWJ	36.88817643	328	5.466666667	1	Resting	187.8045802	47.1028698	DAY	36	210	Agricultural	0.071714313	6	FALSE
223265	24/04/2023 9:32	24/04/2023	22/12/2023 9:32	41.64485033	1.006190667	277	25	126	-28	1246	24/04/2023 9:32	lleida	0	PJWJ	24.61333237	308	5.133333333	4	Extensive search	306.2813745	47.91649867	DAY	36	232	Agricultural	0.116980735	6	FALSE
223265	24/04/2023 9:38	24/04/2023	22/12/2023 9:38	41.64462533	0.992239	275	34	-37	194	1016	24/04/2023 9:38	lleida	0	PJWJ	1551.994063	311	5.183333333	3	Travelling	252.6882116	48.71662994	DAY	36	123	Dump	0.096504398	6	FALSE
223265	24/04/2023 9:43	24/04/2023	22/12/2023 9:43	41.65058767	0.977739	314	24	20	-246	962	24/04/2023 9:43	lleida	0	PJWJ	1743.767812	309	5.15	3	Travelling	245.6487557	49.49400908	DAY	36	210	Agricultural	0.093814834	6	FALSE
223265	24/04/2023 9:48	24/04/2023	22/12/2023 9:48	41.673168	0.954554	289	31	-70	64	661	24/04/2023 9:48	lleida	0	PJWJ	3599.457005	309	5.15	3	Travelling	302.9027582	50.24145153	DAY	36	210	Agricultural	0.115689867	6	FALSE
223265	24/04/2023 9:53	24/04/2023	22/12/2023 9:53	41.683109	0.94928	206	0	140	-222	1025	24/04/2023 9:53	lleida	0	PJWJ	1251.53706	311	5.183333333	1	Resting	154.3243992	50.99592383	DAY	36	512	Waterbodies	0.058922542	6	TRUE
223265	24/04/2023 10:08	24/04/2023	22/12/2023 10:08	41.683201	0.949288	197	0	155	-332	994	24/04/2023 10:08	lleida	0	PJWJ	10.27003551	900	15	1	Resting	104.8205896	53.1057446	DAY	36	512	Waterbodies	0.040008624	6	TRUE
223265	24/04/2023 10:23	24/04/2023	22/12/2023 10:23	41.683266	0.949167	185	0	110	-403	960	24/04/2023 10:23	lleida	0	PJWJ	15.27685936	900	15	1	Resting	21.4600621	55.04429283	DAY	36	512	Waterbodies	0.008159072	6	TRUE
223265	24/04/2023 10:38	24/04/2023	22/12/2023 10:38	41.683121	0.949285	200	2	99	-359	985	24/04/2023 10:38	lleida	0	PJWJ	20.79165376	899	14.98333333	1	Resting	98.37136253	56.77794808	DAY	36	512	Waterbodies	0.037544568	6	TRUE
223265	24/04/2023 10:53	24/04/2023	22/12/2023 10:53	41.682987	0.949027	158	1	103	-340	991	24/04/2023 10:53	lleida	0	PJWJ	32.33512894	899	14.98333333	1	Resting	142.3490006	58.27338387	DAY	36	512	Waterbodies	0.054347102	6	TRUE
223265	24/04/2023 11:08	24/04/2023	22/12/2023 11:08	41.683178	0.949208	205	2	63	-549	884	24/04/2023 11:08	lleida	0	PJWJ	29.26583506	902	15.03333333	1	Resting	138.146154	59.4975909	DAY	36	512	Waterbodies	0.052741321	6	TRUE
223265	24/04/2023 11:23	24/04/2023	22/12/2023 11:23	41.683289	0.948982	229	0	102	-412	954	24/04/2023 11:23	lleida	0	PJWJ	28.00465885	900	15	1	Resting	68.31089112	60.40797818	DAY	36	512	Waterbodies	0.026059366	6	TRUE
223265	24/04/2023 11:38	24/04/2023	22/12/2023 11:38	41.683319	0.949003	242	1	80	-359	986	24/04/2023 11:38	lleida	0	PJWJ	4.072695309	902	15.03333333	4	Extensive search	169.8271843	60.97848098	DAY	36	512	Waterbodies	0.06484569	6	TRUE
223265	24/04/2023 11:53	24/04/2023	22/12/2023 11:53	41.67969125	0.94864875	241	17	119	192	817	24/04/2023 11:53	lleida	0	PJWJ	405.3654009	897	14.95	4	Extensive search	301.2129127	61.18921598	DAY	36	512	Waterbodies	0.115044228	6	FALSE
223265	24/04/2023 11:58	24/04/2023	22/12/2023 11:58	41.669098	0.955375333	275	23	23	-230	981	24/04/2023 11:58	lleida	0	PJWJ	1395.581638	310	5.166666667	4	Extensive search	232.8727852	61.18580445	DAY	36	210	Agricultural	0.088933519	6	FALSE
223265	24/04/2023 12:03	24/04/2023	22/12/2023 12:03	41.65932967	0.945757333	282	43	-311	203	866	24/04/2023 12:03	lleida	0	PJWJ	1524.652605	311	5.183333333	4	Extensive search	395.3738344	61.1379018	DAY	36	232	Agricultural	0.151020286	6	FALSE
223265	24/04/2023 12:09	24/04/2023	22/12/2023 12:09	41.66033533	0.983551	534	86	95	-26	1078	24/04/2023 12:09	lleida	0	PJWJ	4205.13745	312	5.2	4	Extensive search	169.6931783	61.03092721	DAY	36	210	Agricultural	0.06479449	6	FALSE
223265	24/04/2023 12:14	24/04/2023	22/12/2023 12:14	41.66668967	0.988564667	318	1	281	-595	782	24/04/2023 12:14	lleida	0	PJWJ	900.1943365	309	5.15	1	Resting	514.503652	60.8782942	DAY	36	210	Agricultural	0.196536209	6	FALSE
223265	24/04/2023 12:19	24/04/2023	22/12/2023 12:19	41.66602333	0.988811667	307	52	6	-171	1355	24/04/2023 12:19	lleida	0	PJWJ	79.03150815	309	5.15	3	Travelling	227.4176314	60.69081218	DAY	36	232	Agricultural	0.086849269	6	FALSE
223265	24/04/2023 12:24	24/04/2023	22/12/2023 12:24	41.64610933	1.002113	557	27	61	-202	1446	24/04/2023 12:24	lleida	0	PJWJ	2663.337442	312	5.2	4	Extensive search	187.6384783	60.47547778	DAY	36	210	Agricultural	0.07165085	6	FALSE
223265	24/04/2023 12:29	24/04/2023	22/12/2023 12:29	41.66802967	0.996410333	463	77	2	13	756	24/04/2023 12:29	lleida	0	PJWJ	2518.914327	309	5.15	3	Travelling	593.4684119	60.18487935	DAY	36	210	Agricultural	0.22670627	6	FALSE
223265	24/04/2023 12:34	24/04/2023	22/12/2023 12:34	41.68919	1.004899	295	66	-24	-177	1566	24/04/2023 12:34	lleida	0	PJWJ	2535.570951	308	5.133333333	3	Travelling	283.6064339	59.85404034	DAY	36	210	Agricultural	0.108317322	6	FALSE
223265	24/04/2023 12:40	24/04/2023	22/12/2023 12:40	41.70348367	1.004971	267	59	213	-121	1531	24/04/2023 12:40	lleida	0	PJWJ	1589.607374	310	5.166666667	4	Extensive search	360.5143997	59.49190802	DAY	36	210	Agricultural	0.137701544	6	FALSE
223265	24/04/2023 12:45	24/04/2023	22/12/2023 12:45	41.70326867	0.992832333	261	1	-11	-481	876	24/04/2023 12:45	lleida	0	PJWJ	1350.350746	311	5.183333333	3	Travelling	363.1117874	59.10900003	DAY	36	210	Agricultural	0.138693927	6	FALSE
223265	24/04/2023 12:50	24/04/2023	22/12/2023 12:50	41.698289	0.966484667	263	38	232	59	750	24/04/2023 12:50	lleida	0	PJWJ	2982.419614	308	5.133333333	3	Travelling	419.3327703	58.70431093	DAY	36	210	Agricultural	0.160174275	6	FALSE
223265	24/04/2023 12:55	24/04/2023	22/12/2023 12:55	41.683105	0.949718	223	0	-66	-378	977	24/04/2023 12:55	lleida	0	PJWJ	2515.806517	310	5.166666667	1	Resting	177.973999	58.26952836	DAY	36	512	Waterbodies	0.067958343	6	TRUE
223265	24/04/2023 13:10	24/04/2023	22/12/2023 13:10	41.683517	0.948877	429	11	101	-423	953	24/04/2023 13:10	lleida	0	PJWJ	104.1602377	900	15	2	Intensive search	91.26613082	56.77202532	DAY	36	512	Waterbodies	0.034829873	6	FALSE
223265	24/04/2023 13:25	24/04/2023	22/12/2023 13:25	41.683392	0.94916	302	7	127	-294	1005	24/04/2023 13:25	lleida	0	PJWJ	34.41006719	899	14.98333333	2	Intensive search	81.90885856	55.03832394	DAY	36	512	Waterbodies	0.03125474	6	TRUE
223265	24/04/2023 13:40	24/04/2023	22/12/2023 13:40	41.683392	0.949148	331	1	138	-265	1006	24/04/2023 13:40	lleida	0	PJWJ	1.334715667	901	15.01666667	2	Intensive search	47.91281305	53.09757637	DAY	36	512	Waterbodies	0.018265873	6	TRUE
223265	24/04/2023 13:55	24/04/2023	22/12/2023 13:55	41.683372	0.949238	279	1	107	-321	1002	24/04/2023 13:55	lleida	0	PJWJ	10.25449247	899	14.98333333	1	Resting	123.166957	50.99042077	DAY	36	512	Waterbodies	0.04701822	6	TRUE
223265	24/04/2023 14:10	24/04/2023	22/12/2023 14:10	41.68335	0.949302	150	0	211	-2	1035	24/04/2023 14:10	lleida	0	PJWJ	7.527208616	901	15.01666667	1	Resting	205.2916477	48.73587426	DAY	36	512	Waterbodies	0.078395596	6	TRUE
223265	24/04/2023 14:25	24/04/2023	22/12/2023 14:25	41.682919	0.949455	187	0	209	-172	1022	24/04/2023 14:25	lleida	0	PJWJ	50.86326812	906	15.1	2	Intensive search	111.3125567	46.3495702	DAY	36	512	Waterbodies	0.04248901	6	TRUE
223265	24/04/2023 14:40	24/04/2023	22/12/2023 14:40	41.683262	0.949503	231	0	158	-305	996	24/04/2023 14:40	lleida	0	PJWJ	38.51718859	894	14.9	2	Intensive search	175.2724667	43.89778103	DAY	36	512	Waterbodies	0.066926169	6	TRUE
223265	24/04/2023 14:55	24/04/2023	22/12/2023 14:55	41.682915	0.949177	232	18	245	-219	1534	24/04/2023 14:55	lleida	0	PJWJ	52.95259386	901	15.01666667	4	Extensive search	422.4134689	41.34759543	DAY	36	512	Waterbodies	0.161351318	6	TRUE
223265	24/04/2023 15:10	24/04/2023	22/12/2023 15:10	41.65810125	0.950853	253	0	16	-392	972	24/04/2023 15:10	lleida	0	PJWJ	2765.851599	903	15.05	1	Resting	290.5924024	38.73291535	DAY	36	123	Dump	0.11098645	6	FALSE
223265	24/04/2023 15:15	24/04/2023	22/12/2023 15:15	41.65806833	0.950791	254	4	-11	61	882	24/04/2023 15:15	lleida	0	PJWJ	7.807427966	309	5.15	1	Resting	243.6185551	37.82266149	DAY	36	123	Dump	0.093039155	6	FALSE
223265	24/04/2023 15:20	24/04/2023	22/12/2023 15:20	41.65795767	0.950889333	273	0	-861	97	819	24/04/2023 15:20	lleida	0	PJWJ	16.46494349	309	5.15	4	Extensive search	680.9017586	36.90659945	DAY	36	123	Dump	0.260111924	6	FALSE
223265	24/04/2023 15:26	24/04/2023	22/12/2023 15:26	41.67209133	0.952617333	254	59	214	-32	991	24/04/2023 15:26	lleida	0	PJWJ	1583.525916	309	5.15	3	Travelling	417.7801914	35.98014171	DAY	36	210	Agricultural	0.159581081	6	FALSE
223265	24/04/2023 15:31	24/04/2023	22/12/2023 15:31	41.683403	0.949433	246	1	2	-574	858	24/04/2023 15:31	lleida	0	PJWJ	1306.89031	309	5.15	1	Resting	268.4907857	35.05356254	DAY	36	512	Waterbodies	0.102542087	6	TRUE
223265	24/04/2023 15:46	24/04/2023	22/12/2023 15:46	41.683357	0.949682	252	0	215	-547	856	24/04/2023 15:46	lleida	0	PJWJ	28.16385767	910	15.16666667	1	Resting	210.5507127	32.30238194	DAY	36	512	Waterbodies	0.080404926	6	FALSE
223265	24/04/2023 16:01	24/04/2023	22/12/2023 16:01	41.683418	0.949647	254	0	138	-276	1116	24/04/2023 16:01	lleida	0	PJWJ	7.821493476	893	14.88333333	1	Resting	161.5951774	29.57353884	DAY	36	512	Waterbodies	0.061700488	6	FALSE
223265	24/04/2023 16:16	24/04/2023	22/12/2023 16:16	41.683472	0.94956	249	1	117	-302	1005	24/04/2023 16:16	lleida	0	PJWJ	11.38872593	899	14.98333333	1	Resting	93.30930296	26.80479545	DAY	36	512	Waterbodies	0.035610508	6	FALSE
223265	24/04/2023 16:31	24/04/2023	22/12/2023 16:31	41.683681	0.949648	284	0	86	-252	1017	24/04/2023 16:31	lleida	0	PJWJ	25.21993689	902	15.03333333	1	Resting	87.27437135	24.01172704	DAY	36	512	Waterbodies	0.033304742	6	FALSE
223265	24/04/2023 16:46	24/04/2023	22/12/2023 16:46	41.683548	0.949423	250	1	195	-249	1008	24/04/2023 16:46	lleida	0	PJWJ	29.07012692	899	14.98333333	1	Resting	101.1107613	21.21949518	DAY	36	512	Waterbodies	0.03859121	6	FALSE
223265	24/04/2023 17:01	24/04/2023	22/12/2023 17:01	41.683014	0.94942	289	0	125	-439	941	24/04/2023 17:01	lleida	0	PJWJ	59.38763038	899	14.98333333	2	Intensive search	67.97671199	18.42407118	DAY	36	512	Waterbodies	0.025931686	6	TRUE
223265	24/04/2023 17:16	24/04/2023	22/12/2023 17:16	41.68375	0.949117	298	1	3	-481	921	24/04/2023 17:16	lleida	0	PJWJ	88.51799471	899	14.98333333	2	Intensive search	75.22103462	15.63123382	DAY	36	512	Waterbodies	0.028699524	6	FALSE
223265	24/04/2023 17:31	24/04/2023	22/12/2023 17:31	41.68309	0.949382	253	0	161	-560	895	24/04/2023 17:31	lleida	0	PJWJ	79.09632898	913	15.21666667	1	Resting	125.9762112	12.80202997	DAY	36	512	Waterbodies	0.048091551	6	TRUE
223265	24/04/2023 17:46	24/04/2023	22/12/2023 17:46	41.683109	0.949288	265	0	7	-438	946	24/04/2023 17:46	lleida	0	PJWJ	10.66665542	899	14.98333333	1	Resting	59.00609359	10.02907885	DAY	36	512	Waterbodies	0.022504282	6	TRUE
223265	24/04/2023 18:01	24/04/2023	22/12/2023 18:01	41.683205	0.949223	291	1	103	-365	987	24/04/2023 18:01	lleida	0	PJWJ	12.89384468	888	14.8	2	Intensive search	13.90383471	7.307145223	DAY	36	512	Waterbodies	0.005272065	6	TRUE
223265	24/04/2023 18:16	24/04/2023	22/12/2023 18:16	41.682999	0.949417	248	0	182	-35	1048	24/04/2023 18:16	lleida	0	PJWJ	31.47141414	900	15	2	Intensive search	244.8483297	4.570458777	DAY	36	512	Waterbodies	0.093509015	6	TRUE
223265	24/04/2023 18:31	24/04/2023	22/12/2023 18:31	41.683048	0.949388	251	0	128	-382	975	24/04/2023 18:31	lleida	0	PJWJ	6.332422174	910	15.16666667	1	Resting	204.5124455	1.831600791	DAY	36	512	Waterbodies	0.078097886	6	TRUE
223265	24/04/2023 18:46	24/04/2023	22/12/2023 18:46	41.683048	0.949363	248	1	192	-190	1014	24/04/2023 18:46	lleida	0	PJWJ	2.780657639	889	14.81666667	1	Resting	92.74988103	-0.811601479	DAY	36	512	Waterbodies	0.035396769	6	TRUE
223265	24/04/2023 19:01	24/04/2023	22/12/2023 19:01	41.683056	0.949265	229	0	515	-23	922	24/04/2023 19:01	lleida	0	PJWJ	10.9364265	922	15.36666667	1	Resting	265.6768387	-3.513153291	DAY	36	512	Waterbodies	0.101466962	6	TRUE
223265	25/04/2023 4:36	25/04/2023	22/12/2023 4:36	41.700085	0.933217667	228	1	-194	-449	919	25/04/2023 4:36	lleida	0	PJWJ	167.0956826	312	5.2	4	Extensive search	417.9280921	-5.263354689	DAY	37	210	Agricultural	0.15963759	7	FALSE
223265	25/04/2023 4:41	25/04/2023	22/12/2023 4:41	41.701354	0.933158667	228	1	12	359	1171	25/04/2023 4:41	lleida	0	PJWJ	141.2799516	315	5.25	4	Extensive search	596.3183278	-4.355365894	DAY	37	210	Agricultural	0.227795137	7	FALSE
223265	25/04/2023 4:46	25/04/2023	22/12/2023 4:46	41.70465867	0.936497333	229	2	84	-757	799	25/04/2023 4:46	lleida	0	PJWJ	522.4631198	309	5.15	1	Resting	567.1083804	-3.456036798	DAY	37	210	Agricultural	0.216634894	7	FALSE
223265	25/04/2023 4:51	25/04/2023	22/12/2023 4:51	41.705414	0.936029333	229	1	68	-12	1030	25/04/2023 4:51	lleida	0	PJWJ	98.82256094	308	5.133333333	4	Extensive search	232.6497429	-2.557983732	DAY	37	210	Agricultural	0.088848301	7	FALSE
223265	25/04/2023 4:57	25/04/2023	22/12/2023 4:57	41.683048	0.94946	260	0	226	-260	1004	25/04/2023 4:57	lleida	0	PJWJ	2901.462082	309	5.15	1	Resting	78.45120372	-1.649848875	DAY	37	512	Waterbodies	0.029933674	7	TRUE
223265	25/04/2023 5:12	25/04/2023	22/12/2023 5:12	41.682899	0.94881	138	1	219	-81	1038	25/04/2023 5:12	lleida	0	PJWJ	74.17176105	900	15	2	Intensive search	167.9889662	1.016010998	DAY	37	512	Waterbodies	0.064143362	7	TRUE
223265	25/04/2023 5:27	25/04/2023	22/12/2023 5:27	41.683033	0.949245	223	1	159	-353	1039	25/04/2023 5:27	lleida	0	PJWJ	50.62643096	901	15.01666667	1	Resting	125.8424829	3.720597362	DAY	37	512	Waterbodies	0.048040458	7	TRUE
223265	25/04/2023 5:42	25/04/2023	22/12/2023 5:42	41.682983	0.949272	221	0	166	-390	968	25/04/2023 5:42	lleida	0	PJWJ	6.319684339	911	15.18333333	1	Resting	197.0555779	6.484860357	DAY	37	512	Waterbodies	0.075248841	7	TRUE
223265	25/04/2023 5:57	25/04/2023	22/12/2023 5:57	41.682896	0.950607	221	0	176	-16	1027	25/04/2023 5:57	lleida	0	PJWJ	148.8020052	915	15.25	2	Intensive search	157.114603	9.287221999	DAY	37	512	Waterbodies	0.059988595	7	FALSE
223265	25/04/2023 6:12	25/04/2023	22/12/2023 6:12	41.682968	0.949325	213	0	149	-225	964	25/04/2023 6:12	lleida	0	PJWJ	142.8167668	873	14.55	1	Resting	72.09986152	11.97763142	DAY	37	512	Waterbodies	0.027507017	7	TRUE
223265	25/04/2023 6:27	25/04/2023	22/12/2023 6:27	41.683018	0.94933	230	0	135	22	1049	25/04/2023 6:27	lleida	0	PJWJ	5.58829312	917	15.28333333	2	Intensive search	229.0780743	14.8191233	DAY	37	512	Waterbodies	0.087483674	7	TRUE
223265	25/04/2023 6:42	25/04/2023	22/12/2023 6:42	41.682911	0.949193	248	0	117	-417	956	25/04/2023 6:42	lleida	0	PJWJ	19.33382523	894	14.9	2	Intensive search	149.4347042	17.59863061	DAY	37	512	Waterbodies	0.057054336	7	TRUE
223265	25/04/2023 6:57	25/04/2023	22/12/2023 6:57	41.683029	0.94934	221	0	164	-374	974	25/04/2023 6:57	lleida	0	PJWJ	20.96525234	890	14.83333333	1	Resting	39.97543679	20.37021705	DAY	37	512	Waterbodies	0.01523324	7	TRUE
223265	25/04/2023 7:12	25/04/2023	22/12/2023 7:12	41.682949	0.949347	235	0	106	-442	939	25/04/2023 7:12	lleida	0	PJWJ	8.930885796	928	15.46666667	1	Resting	54.48888999	23.25914242	DAY	37	512	Waterbodies	0.020778395	7	TRUE
223265	25/04/2023 7:27	25/04/2023	22/12/2023 7:27	41.682934	0.94943	247	1	148	-352	987	25/04/2023 7:27	lleida	0	PJWJ	9.381289907	871	14.51666667	1	Resting	66.52060472	25.9645427	DAY	37	512	Waterbodies	0.025375351	7	TRUE
223265	25/04/2023 7:42	25/04/2023	22/12/2023 7:42	41.682915	0.949122	219	0	78	-513	898	25/04/2023 7:42	lleida	0	PJWJ	34.32280531	914	15.23333333	1	Resting	159.7296618	28.79080444	DAY	37	512	Waterbodies	0.06098773	7	TRUE
223265	25/04/2023 7:57	25/04/2023	22/12/2023 7:57	41.683075	0.947445	249	29	203	35	1049	25/04/2023 7:57	lleida	0	PJWJ	187.3733142	886	14.76666667	1	Resting	365.1201245	31.51095443	DAY	37	512	Waterbodies	0.139461253	7	FALSE
223265	25/04/2023 8:12	25/04/2023	22/12/2023 8:12	41.701123	0.92871925	252	0	122	-386	986	25/04/2023 8:12	lleida	0	PJWJ	2892.518519	903	15.05	1	Resting	153.1592802	34.24070056	DAY	37	210	Agricultural	0.058477385	7	FALSE
223265	25/04/2023 8:17	25/04/2023	22/12/2023 8:17	41.70095033	0.927939333	251	11	182	-355	764	25/04/2023 8:17	lleida	0	PJWJ	88.84719127	318	5.3	4	Extensive search	289.7604411	35.19976186	DAY	37	210	Agricultural	0.110668583	7	FALSE
223265	25/04/2023 8:22	25/04/2023	22/12/2023 8:22	41.69045133	0.923490667	315	31	96	25	953	25/04/2023 8:22	lleida	0	PJWJ	1268.130441	312	5.2	4	Extensive search	135.861407	36.13637715	DAY	37	210	Agricultural	0.051868387	7	FALSE
223265	25/04/2023 8:27	25/04/2023	22/12/2023 8:27	41.68725333	0.904127	223	31	143	9	1543	25/04/2023 8:27	lleida	0	PJWJ	2182.917026	308	5.133333333	4	Extensive search	507.7573274	37.04380397	DAY	37	232	Agricultural	0.193958641	7	FALSE
223265	25/04/2023 8:32	25/04/2023	22/12/2023 8:32	41.69515867	0.876506667	212	43	119	-7	705	25/04/2023 8:32	lleida	0	PJWJ	3195.433265	308	5.133333333	4	Extensive search	363.973474	37.93705058	DAY	37	210	Agricultural	0.139023152	7	FALSE
223265	25/04/2023 8:38	25/04/2023	22/12/2023 8:38	41.69185367	0.877969	217	43	10	63	1053	25/04/2023 8:38	lleida	0	PJWJ	401.9393582	315	5.25	4	Extensive search	85.21952276	38.86947162	DAY	37	210	Agricultural	0.032519646	7	FALSE
223265	25/04/2023 8:43	25/04/2023	22/12/2023 8:43	41.70181167	0.910376667	224	59	-7	-262	926	25/04/2023 8:43	lleida	0	PJWJ	3770.874372	308	5.133333333	3	Travelling	230.9341439	39.79233793	DAY	37	210	Agricultural	0.088192823	7	FALSE
223265	25/04/2023 8:48	25/04/2023	22/12/2023 8:48	41.71041233	0.939149	337	57	89	-57	1325	25/04/2023 8:48	lleida	0	PJWJ	3340.123109	310	5.166666667	4	Extensive search	325.4643612	40.71174149	DAY	37	210	Agricultural	0.124309977	7	FALSE
223265	25/04/2023 8:53	25/04/2023	22/12/2023 8:53	41.682873	0.949912	254	0	153	-430	949	25/04/2023 8:53	lleida	0	PJWJ	3288.333742	310	5.166666667	4	Extensive search	134.3302024	41.62482583	DAY	37	512	Waterbodies	0.05128336	7	FALSE
223265	25/04/2023 9:08	25/04/2023	22/12/2023 9:08	41.69544425	0.972543	326	0	303	-172	1045	25/04/2023 9:08	lleida	0	PJWJ	2879.35241	903	15.05	4	Extensive search	234.7593822	44.19737526	DAY	37	210	Agricultural	0.089654331	7	FALSE
223265	25/04/2023 9:13	25/04/2023	22/12/2023 9:13	41.69655233	0.971539	283	1	198	-431	935	25/04/2023 9:13	lleida	0	PJWJ	166.3014161	310	5.166666667	4	Extensive search	121.1167474	45.0579818	DAY	37	210	Agricultural	0.046234896	7	FALSE
223265	25/04/2023 9:19	25/04/2023	22/12/2023 9:19	41.695591	0.972166333	310	1	141	-519	901	25/04/2023 9:19	lleida	0	PJWJ	127.6654655	311	5.183333333	4	Extensive search	311.7663953	45.91324066	DAY	37	210	Agricultural	0.119076396	7	FALSE
223265	25/04/2023 9:24	25/04/2023	22/12/2023 9:24	41.70182167	0.99687	344	41	103	-94	1288	25/04/2023 9:24	lleida	0	PJWJ	2833.719928	311	5.183333333	4	Extensive search	176.7000569	46.7695567	DAY	37	210	Agricultural	0.067471608	7	FALSE
223265	25/04/2023 9:29	25/04/2023	22/12/2023 9:29	41.676974	1.005038	347	35	351	-2	1505	25/04/2023 9:29	lleida	0	PJWJ	2908.80575	311	5.183333333	3	Travelling	333.1620679	47.6192189	DAY	37	232	Agricultural	0.12725104	7	FALSE
223265	25/04/2023 9:34	25/04/2023	22/12/2023 9:34	41.65343233	1.006479333	334	27	140	-16	1414	25/04/2023 9:34	lleida	0	PJWJ	2622.952964	313	5.216666667	3	Travelling	173.6914136	48.45756178	DAY	37	250	Agricultural	0.066322096	7	FALSE
223265	25/04/2023 9:39	25/04/2023	22/12/2023 9:39	41.633668	1.000225	337	27	34	-119	660	25/04/2023 9:39	lleida	0	PJWJ	2305.433916	309	5.15	3	Travelling	562.616874	49.26615925	DAY	37	130	Urban	0.214918825	7	FALSE
223265	25/04/2023 9:44	25/04/2023	22/12/2023 9:44	41.62853267	0.997150667	639	47	125	-61	1317	25/04/2023 9:44	lleida	0	PJWJ	665.6423959	309	5.15	4	Extensive search	173.3905368	50.05497706	DAY	37	260	Agricultural	0.06620714	7	FALSE
223265	25/04/2023 9:50	25/04/2023	22/12/2023 9:50	41.66089	0.983106333	357	46	54	8	1042	25/04/2023 9:50	lleida	0	PJWJ	3922.88049	312	5.2	4	Extensive search	76.94751177	50.80714328	DAY	37	210	Agricultural	0.029359159	7	FALSE
223265	25/04/2023 9:55	25/04/2023	22/12/2023 9:55	41.66969067	0.955030333	338	19	46	43	1115	25/04/2023 9:55	lleida	0	PJWJ	3272.570809	308	5.133333333	1	Resting	158.2612753	51.53890259	DAY	37	210	Agricultural	0.060426704	7	FALSE
223265	25/04/2023 10:00	25/04/2023	22/12/2023 10:00	41.669221	0.954472667	320	1	194	-305	1012	25/04/2023 10:00	lleida	0	PJWJ	81.08982342	310	5.166666667	4	Extensive search	247.9438381	52.28038212	DAY	37	210	Agricultural	0.094691716	7	FALSE
223265	25/04/2023 10:05	25/04/2023	22/12/2023 10:05	41.67059167	0.953594667	319	62	22	-14	999	25/04/2023 10:05	lleida	0	PJWJ	181.0322257	309	5.15	2	Intensive search	225.4152958	52.9998296	DAY	37	210	Agricultural	0.086084237	7	FALSE
223265	25/04/2023 10:10	25/04/2023	22/12/2023 10:10	41.669679	0.953814667	317	25	213	-179	252	25/04/2023 10:10	lleida	0	PJWJ	104.4064736	309	5.15	4	Extensive search	529.6830809	53.70201239	DAY	37	210	Agricultural	0.202335812	7	FALSE
223265	25/04/2023 10:15	25/04/2023	22/12/2023 10:15	41.681137	0.948353	308	1	98	-194	918	25/04/2023 10:15	lleida	0	PJWJ	1411.651542	310	5.166666667	1	Resting	148.2338863	54.37391101	DAY	37	512	Waterbodies	0.05659554	7	FALSE
223265	25/04/2023 10:30	25/04/2023	22/12/2023 10:30	41.683197	0.949863	292	3	167	-252	1013	25/04/2023 10:30	lleida	0	PJWJ	284.0637023	899	14.98333333	1	Resting	170.6685173	56.22337993	DAY	37	512	Waterbodies	0.065167138	7	FALSE
223265	25/04/2023 10:45	25/04/2023	22/12/2023 10:45	41.683205	0.949675	265	2	134	-420	952	25/04/2023 10:45	lleida	0	PJWJ	20.92946382	903	15.05	1	Resting	102.3501838	57.86002009	DAY	37	512	Waterbodies	0.039064756	7	TRUE
223265	25/04/2023 11:00	25/04/2023	22/12/2023 11:00	41.683086	0.94972	266	1	157	-391	960	25/04/2023 11:00	lleida	0	PJWJ	14.14897838	899	14.98333333	1	Resting	64.51250931	59.23203448	DAY	37	512	Waterbodies	0.024608118	7	TRUE
223265	25/04/2023 11:15	25/04/2023	22/12/2023 11:15	41.682789	0.949493	199	1	145	-257	1018	25/04/2023 11:15	lleida	0	PJWJ	41.57450828	904	15.06666667	1	Resting	111.4348773	60.31509165	DAY	37	512	Waterbodies	0.042535745	7	TRUE
223265	25/04/2023 11:30	25/04/2023	22/12/2023 11:30	41.682846	0.949608	217	0	116	-301	999	25/04/2023 11:30	lleida	0	PJWJ	14.27562994	894	14.9	1	Resting	75.42424643	61.05956087	DAY	37	512	Waterbodies	0.028777165	7	TRUE
223265	25/04/2023 11:45	25/04/2023	22/12/2023 11:45	41.682919	0.949582	231	0	84	-391	965	25/04/2023 11:45	lleida	0	PJWJ	8.618091175	900	15	2	Intensive search	43.15410081	61.4545817	DAY	37	512	Waterbodies	0.016447712	7	TRUE
223265	25/04/2023 12:01	25/04/2023	22/12/2023 12:01	41.682011	0.949817	366	0	45	-589	854	25/04/2023 12:01	lleida	0	PJWJ	104.3076537	910	15.16666667	3	Travelling	255.3492991	61.47807801	DAY	37	512	Waterbodies	0.09752112	7	FALSE
223265	25/04/2023 12:15	25/04/2023	22/12/2023 12:15	41.67128775	0.95212075	266	23	-18	-136	1428	25/04/2023 12:15	lleida	0	PJWJ	1219.761041	892	14.86666667	1	Resting	553.9436153	61.14171526	DAY	37	210	Agricultural	0.211605033	7	FALSE
223265	25/04/2023 12:21	25/04/2023	22/12/2023 12:21	41.670788	0.952486333	265	22	98	-264	463	25/04/2023 12:21	lleida	0	PJWJ	68.86446699	312	5.2	2	Intensive search	473.436384	60.93663644	DAY	37	210	Agricultural	0.18084564	7	FALSE
223265	25/04/2023 12:26	25/04/2023	22/12/2023 12:26	41.67140467	0.952172333	265	1	166	-547	878	25/04/2023 12:26	lleida	0	PJWJ	76.96094655	313	5.216666667	2	Intensive search	246.5924069	60.68749817	DAY	37	210	Agricultural	0.094175374	7	FALSE
223265	25/04/2023 12:31	25/04/2023	22/12/2023 12:31	41.67113867	0.952309	265	23	144	-119	1499	25/04/2023 12:31	lleida	0	PJWJ	33.25912707	310	5.166666667	4	Extensive search	467.2193295	60.4006942	DAY	37	210	Agricultural	0.17847029	7	FALSE
223265	25/04/2023 12:36	25/04/2023	22/12/2023 12:36	41.682953	0.94912	293	4	-14	-363	949	25/04/2023 12:36	lleida	0	PJWJ	1360.919943	310	5.166666667	1	Resting	274.496558	60.06408416	DAY	37	512	Waterbodies	0.104836712	7	TRUE
223265	25/04/2023 12:51	25/04/2023	22/12/2023 12:51	41.682808	0.948845	386	2	268	-314	951	25/04/2023 12:51	lleida	0	PJWJ	34.57765075	900	15	4	Extensive search	300.1311227	58.90665433	DAY	37	512	Waterbodies	0.114630908	7	TRUE
223265	25/04/2023 13:06	25/04/2023	22/12/2023 13:06	41.6575155	0.95006125	420	9	64	-199	1497	25/04/2023 13:06	lleida	0	PJWJ	2816.056263	899	14.98333333	4	Extensive search	334.7501566	57.48592784	DAY	37	123	Dump	0.127857801	7	FALSE
223265	25/04/2023 13:11	25/04/2023	22/12/2023 13:11	41.67312	0.95165	427	50	107	-109	1361	25/04/2023 13:11	lleida	0	PJWJ	1744.365699	312	5.2	3	Travelling	296.2283257	56.91225564	DAY	37	210	Agricultural	0.113139767	7	FALSE
223265	25/04/2023 13:17	25/04/2023	22/12/2023 13:17	41.68108	0.94822	498	2	74	-46	371	25/04/2023 13:17	lleida	0	PJWJ	963.9483119	314	5.233333333	1	Resting	604.9501298	56.31542004	DAY	37	512	Waterbodies	0.231093089	7	FALSE
223265	25/04/2023 13:32	25/04/2023	22/12/2023 13:32	41.683544	0.947178	380	0	128	-316	997	25/04/2023 13:32	lleida	0	PJWJ	297.5256714	898	14.96666667	1	Resting	158.7281639	54.47725083	DAY	37	512	Waterbodies	0.060605088	7	FALSE
223265	25/04/2023 13:47	25/04/2023	22/12/2023 13:47	41.683399	0.949407	289	0	173	-112	1045	25/04/2023 13:47	lleida	0	PJWJ	248.4473079	906	15.1	1	Resting	187.1498044	52.43354762	DAY	37	512	Waterbodies	0.071464143	7	TRUE
223265	25/04/2023 14:02	25/04/2023	22/12/2023 14:02	41.682995	0.94937	246	0	162	-379	968	25/04/2023 14:02	lleida	0	PJWJ	45.11734247	906	15.1	1	Resting	135.8348147	50.23215371	DAY	37	512	Waterbodies	0.051858227	7	TRUE
223265	25/04/2023 14:17	25/04/2023	22/12/2023 14:17	41.682903	0.948765	185	0	164	-362	982	25/04/2023 14:17	lleida	0	PJWJ	68.06528987	892	14.86666667	1	Resting	124.6535748	47.93604418	DAY	37	512	Waterbodies	0.047586212	7	TRUE
223265	25/04/2023 14:32	25/04/2023	22/12/2023 14:32	41.682796	0.948738	188	1	172	70	1039	25/04/2023 14:32	lleida	0	PJWJ	12.27268305	899	14.98333333	1	Resting	301.8241454	45.51475897	DAY	37	512	Waterbodies	0.115277762	7	FALSE
223265	25/04/2023 14:47	25/04/2023	22/12/2023 14:47	41.682896	0.949442	235	0	92	-365	938	25/04/2023 14:47	lleida	0	PJWJ	79.08911905	909	15.15	1	Resting	152.2464741	42.97643902	DAY	37	512	Waterbodies	0.058128629	7	TRUE
223265	25/04/2023 15:01	25/04/2023	22/12/2023 15:01	41.68293	0.94926	238	1	148	-290	1002	25/04/2023 15:01	lleida	0	PJWJ	20.59329821	885	14.75	1	Resting	51.00825449	40.43514071	DAY	37	512	Waterbodies	0.019448548	7	TRUE
223265	25/04/2023 15:16	25/04/2023	22/12/2023 15:16	41.682491	0.949195	244	3	11	-354	987	25/04/2023 15:16	lleida	0	PJWJ	49.35404697	899	14.98333333	2	Intensive search	96.19776729	37.79591173	DAY	37	512	Waterbodies	0.036714103	7	FALSE
223265	25/04/2023 15:32	25/04/2023	22/12/2023 15:32	41.682846	0.949347	256	0	116	-572	858	25/04/2023 15:32	lleida	0	PJWJ	42.94753006	908	15.13333333	1	Resting	144.8773746	35.0824802	DAY	37	512	Waterbodies	0.055313118	7	TRUE
223265	25/04/2023 15:47	25/04/2023	22/12/2023 15:47	41.682907	0.949352	261	0	158	-270	1012	25/04/2023 15:47	lleida	0	PJWJ	6.806630542	901	15.01666667	4	Extensive search	232.7544128	32.35315721	DAY	37	512	Waterbodies	0.088888293	7	TRUE
223265	25/04/2023 16:02	25/04/2023	22/12/2023 16:02	41.6710835	0.952745	262	1	154	-507	849	25/04/2023 16:02	lleida	0	PJWJ	1367.989003	897	14.95	2	Intensive search	113.5540853	29.60726246	DAY	37	210	Agricultural	0.04334543	7	FALSE
223265	25/04/2023 16:07	25/04/2023	22/12/2023 16:07	41.67167533	0.952810333	271	1	1	-596	899	25/04/2023 16:07	lleida	0	PJWJ	66.21826967	318	5.3	1	Resting	251.4986078	28.62844894	DAY	37	210	Agricultural	0.096049886	7	FALSE
223265	25/04/2023 16:12	25/04/2023	22/12/2023 16:12	41.67170733	0.953000667	277	0	213	-244	1048	25/04/2023 16:12	lleida	0	PJWJ	21.46710763	317	5.283333333	4	Extensive search	129.9371607	27.65046543	DAY	37	210	Agricultural	0.049604911	7	FALSE
223265	25/04/2023 16:17	25/04/2023	22/12/2023 16:17	41.677353	0.951986	264	31	297	-182	1350	25/04/2023 16:17	lleida	0	PJWJ	637.9223064	308	5.133333333	3	Travelling	342.5570177	26.6986905	DAY	37	210	Agricultural	0.130840568	7	FALSE
223265	25/04/2023 16:22	25/04/2023	22/12/2023 16:22	41.682888	0.949105	234	2	87	-400	967	25/04/2023 16:22	lleida	0	PJWJ	693.9661786	310	5.166666667	2	Intensive search	172.2836124	25.74072054	DAY	37	512	Waterbodies	0.065784217	7	TRUE
223265	25/04/2023 16:37	25/04/2023	22/12/2023 16:37	41.682766	0.94921	271	0	105	-464	929	25/04/2023 16:37	lleida	0	PJWJ	17.90187846	900	15	2	Intensive search	253.3490008	22.94817534	DAY	37	512	Waterbodies	0.096756866	7	TRUE
223265	25/04/2023 16:53	25/04/2023	22/12/2023 16:53	41.683041	0.949182	234	0	256	29	1140	25/04/2023 16:53	lleida	0	PJWJ	30.74119759	918	15.3	1	Resting	306.0153564	20.09428739	DAY	37	512	Waterbodies	0.116879097	7	TRUE
223265	25/04/2023 17:08	25/04/2023	22/12/2023 17:08	41.683056	0.948933	237	1	-23	-310	1014	25/04/2023 17:08	lleida	0	PJWJ	27.74554366	889	14.81666667	4	Extensive search	219.7687801	17.33082097	DAY	37	512	Waterbodies	0.083926873	7	TRUE
223265	25/04/2023 17:22	25/04/2023	22/12/2023 17:22	41.718627	0.9390185	265	29	97	-222	1653	25/04/2023 17:22	lleida	0	PJWJ	4106.721514	892	14.86666667	4	Extensive search	458.726704	14.57347025	DAY	37	210	Agricultural	0.175225513	7	FALSE
223265	25/04/2023 17:28	25/04/2023	22/12/2023 17:28	41.70687867	0.944396667	267	1	128	-74	979	25/04/2023 17:28	lleida	0	PJWJ	1436.976419	315	5.25	4	Extensive search	239.2534421	13.59355384	DAY	37	210	Agricultural	0.091371376	7	FALSE
223265	25/04/2023 17:33	25/04/2023	22/12/2023 17:33	41.70703	0.945639667	266	0	-30	-271	987	25/04/2023 17:33	lleida	0	PJWJ	139.2749021	311	5.183333333	4	Extensive search	224.1568606	12.63156388	DAY	37	233	Agricultural	0.085603426	7	FALSE
223265	25/04/2023 17:38	25/04/2023	22/12/2023 17:38	41.703715	0.943764333	266	43	-22	163	1219	25/04/2023 17:38	lleida	0	PJWJ	423.5826132	309	5.15	3	Travelling	344.5832233	11.67923988	DAY	37	210	Agricultural	0.13161472	7	FALSE
223265	25/04/2023 17:43	25/04/2023	22/12/2023 17:43	41.683018	0.948853	293	0	221	-305	988	25/04/2023 17:43	lleida	0	PJWJ	2370.304066	310	5.166666667	1	Resting	175.0462214	10.71789845	DAY	37	512	Waterbodies	0.066839727	7	TRUE
223265	25/04/2023 17:59	25/04/2023	22/12/2023 17:59	41.683128	0.949377	321	0	39	-532	854	25/04/2023 17:59	lleida	0	PJWJ	59.55259154	923	15.38333333	4	Extensive search	314.8884119	7.887248164	DAY	37	512	Waterbodies	0.120269225	7	TRUE
223265	25/04/2023 18:14	25/04/2023	22/12/2023 18:14	41.702646	0.9421495	262	48	53	12	1109	25/04/2023 18:14	lleida	0	PJWJ	2314.697428	901	15.01666667	4	Extensive search	378.4427098	5.156637162	DAY	37	210	Agricultural	0.144551412	7	FALSE
223265	25/04/2023 18:19	25/04/2023	22/12/2023 18:19	41.70736433	0.944837667	244	2	243	-440	840	25/04/2023 18:19	lleida	0	PJWJ	603.9380804	310	5.166666667	4	Extensive search	200.2143623	4.219318621	DAY	37	233	Agricultural	0.076455717	7	FALSE
223265	25/04/2023 18:24	25/04/2023	22/12/2023 18:24	41.700742	0.928567333	230	2	-37	-461	922	25/04/2023 18:24	lleida	0	PJWJ	1953.810683	310	5.166666667	2	Intensive search	82.35018557	3.296362417	DAY	37	210	Agricultural	0.031423358	7	FALSE
223265	25/04/2023 18:29	25/04/2023	22/12/2023 18:29	41.700934	0.928918	226	0	11	-243	1023	25/04/2023 18:29	lleida	0	PJWJ	44.46568762	312	5.2	4	Extensive search	181.2183039	2.360709737	DAY	37	210	Agricultural	0.069197895	7	FALSE
223265	25/04/2023 18:34	25/04/2023	22/12/2023 18:34	41.69922867	0.929138333	226	2	-303	-444	849	25/04/2023 18:34	lleida	0	PJWJ	191.2298196	309	5.15	4	Extensive search	248.218975	1.437488066	DAY	37	210	Agricultural	0.094796837	7	FALSE
223265	25/04/2023 18:39	25/04/2023	22/12/2023 18:39	41.69954933	0.928609333	226	0	-133	-241	956	25/04/2023 18:39	lleida	0	PJWJ	68.80235653	311	5.183333333	4	Extensive search	65.29674352	0.513509157	DAY	37	210	Agricultural	0.024907751	7	FALSE
223265	25/04/2023 18:45	25/04/2023	22/12/2023 18:45	41.683037	0.949378	229	0	166	-296	992	25/04/2023 18:45	lleida	0	PJWJ	2951.002711	308	5.133333333	2	Intensive search	169.4724671	-0.41763526	DAY	37	512	Waterbodies	0.064710163	7	TRUE
223265	25/04/2023 19:00	25/04/2023	22/12/2023 19:00	41.683064	0.949018	212	18	150	38	1165	25/04/2023 19:00	lleida	0	PJWJ	40.15389789	917	15.28333333	2	Intensive search	307.6356495	-3.103245398	DAY	37	512	Waterbodies	0.117498163	7	TRUE
223265	25/04/2023 19:15	25/04/2023	22/12/2023 19:15	41.683113	0.949252	203	0	96	-486	922	25/04/2023 19:15	lleida	0	PJWJ	26.59130933	885	14.75	1	Resting	237.3323286	-5.651755083	DAY	37	512	Waterbodies	0.090637377	7	TRUE
223265	26/04/2023 4:45	26/04/2023	22/12/2023 4:45	41.682957	0.94923	205	0	47	-542	687	26/04/2023 4:45	lleida	0	PJWJ	68.11898105	903	15.05	1	Resting	390.7813154	-3.488652553	DAY	38	512	Waterbodies	0.149265622	8	TRUE
223265	26/04/2023 5:00	26/04/2023	22/12/2023 5:00	41.682693	0.949453	207	19	85	173	769	26/04/2023 5:00	lleida	0	PJWJ	38.43442131	896	14.93333333	2	Intensive search	384.4819233	-0.869305685	DAY	38	512	Waterbodies	0.146858814	8	TRUE
223265	26/04/2023 5:15	26/04/2023	22/12/2023 5:15	41.683292	0.949363	201	0	123	-429	950	26/04/2023 5:15	lleida	0	PJWJ	67.36334595	902	15.03333333	2	Intensive search	200.2448426	1.807393226	DAY	38	512	Waterbodies	0.076467363	8	TRUE
223265	26/04/2023 5:30	26/04/2023	22/12/2023 5:30	41.683277	0.949377	203	0	251	-261	991	26/04/2023 5:30	lleida	0	PJWJ	2.28200556	900	15	2	Intensive search	130.3979362	4.512198765	DAY	38	512	Waterbodies	0.04978096	8	TRUE
223265	26/04/2023 5:45	26/04/2023	22/12/2023 5:45	41.683399	0.94928	188	0	121	-343	985	26/04/2023 5:45	lleida	0	PJWJ	17.33450974	900	15	2	Intensive search	41.01448145	7.245760007	DAY	38	512	Waterbodies	0.015630228	8	TRUE
223265	26/04/2023 6:00	26/04/2023	22/12/2023 6:00	41.683384	0.949288	200	1	100	-376	966	26/04/2023 6:00	lleida	0	PJWJ	1.890645153	899	14.98333333	1	Resting	92.55140974	9.999995285	DAY	38	512	Waterbodies	0.035320939	8	TRUE
223265	26/04/2023 6:15	26/04/2023	22/12/2023 6:15	41.683033	0.949572	170	0	144	-220	1009	26/04/2023 6:15	lleida	0	PJWJ	50.21509537	901	15.01666667	1	Resting	43.44463803	12.77928803	DAY	38	512	Waterbodies	0.016558718	8	TRUE
223265	26/04/2023 6:30	26/04/2023	22/12/2023 6:30	41.683483	0.949422	186	0	172	-4	1051	26/04/2023 6:30	lleida	0	PJWJ	52.7527493	907	15.11666667	1	Resting	196.6673768	15.5908549	DAY	38	512	Waterbodies	0.075100521	8	FALSE
223265	26/04/2023 6:45	26/04/2023	22/12/2023 6:45	41.683445	0.949773	190	0	130	-408	962	26/04/2023 6:45	lleida	0	PJWJ	39.26849457	895	14.91666667	1	Resting	265.7387522	18.37440703	DAY	38	512	Waterbodies	0.101490617	8	FALSE
223265	26/04/2023 7:00	26/04/2023	22/12/2023 7:00	41.683399	0.949348	184	0	177	-164	1303	26/04/2023 7:00	lleida	0	PJWJ	47.54718612	899	14.98333333	1	Resting	233.4772154	21.17368107	DAY	38	512	Waterbodies	0.089164454	8	TRUE
223265	26/04/2023 7:15	26/04/2023	22/12/2023 7:15	41.683384	0.94919	183	1	59	-152	1012	26/04/2023 7:15	lleida	0	PJWJ	17.65275294	908	15.13333333	1	Resting	153.7400093	23.99980267	DAY	38	512	Waterbodies	0.058699264	8	TRUE
223265	26/04/2023 7:30	26/04/2023	22/12/2023 7:30	41.683151	0.949228	197	0	111	-497	913	26/04/2023 7:30	lleida	0	PJWJ	26.25461573	904	15.06666667	3	Travelling	156.8843002	26.80662056	DAY	38	512	Waterbodies	0.059900603	8	TRUE
223265	26/04/2023 7:45	26/04/2023	22/12/2023 7:45	41.67037975	0.95354925	278	4	269	-445	904	26/04/2023 7:45	lleida	0	PJWJ	1499.424085	890	14.83333333	4	Extensive search	137.9692262	29.56221433	DAY	38	210	Agricultural	0.052673722	8	FALSE
223265	26/04/2023 7:50	26/04/2023	22/12/2023 7:50	41.68195	0.950332	295	40	103	-153	1183	26/04/2023 7:50	lleida	0	PJWJ	1335.570131	320	5.333333333	1	Resting	345.5020007	30.54279751	DAY	38	512	Waterbodies	0.131965757	8	FALSE
223265	26/04/2023 8:05	26/04/2023	22/12/2023 8:05	41.682796	0.949878	365	0	90	-606	842	26/04/2023 8:05	lleida	0	PJWJ	106.7792932	909	15.15	1	Resting	306.8882614	33.32299987	DAY	38	512	Waterbodies	0.117212608	8	FALSE
223265	26/04/2023 8:20	26/04/2023	22/12/2023 8:20	41.7067555	0.94801225	189	1	181	-401	884	26/04/2023 8:20	lleida	0	PJWJ	2672.629976	907	15.11666667	1	Resting	226.8740117	36.05947293	DAY	38	210	Agricultural	0.086641568	8	FALSE
223265	26/04/2023 8:25	26/04/2023	22/12/2023 8:25	41.70703767	0.94783	247	17	148	-24	1380	26/04/2023 8:25	lleida	0	PJWJ	37.35801682	311	5.183333333	4	Extensive search	352.0998417	36.99116679	DAY	38	210	Agricultural	0.134486594	8	FALSE
223265	26/04/2023 8:31	26/04/2023	22/12/2023 8:31	41.70690167	0.960413	255	44	96	-7	1026	26/04/2023 8:31	lleida	0	PJWJ	1399.642325	311	5.183333333	4	Extensive search	167.6403449	37.92702616	DAY	38	232	Agricultural	0.064010164	8	FALSE
223265	26/04/2023 8:36	26/04/2023	22/12/2023 8:36	41.70787433	0.958954667	254	0	160	-42	834	26/04/2023 8:36	lleida	0	PJWJ	194.9651882	317	5.283333333	2	Intensive search	209.5101015	38.86473132	DAY	38	232	Agricultural	0.08000734	8	FALSE
223265	26/04/2023 8:41	26/04/2023	22/12/2023 8:41	41.707372	0.959111	254	2	269	-653	839	26/04/2023 8:41	lleida	0	PJWJ	58.50844083	317	5.283333333	1	Resting	396.2563376	39.79787777	DAY	38	232	Agricultural	0.151357464	8	FALSE
223265	26/04/2023 8:47	26/04/2023	22/12/2023 8:47	41.70732633	0.959656333	254	0	119	-525	761	26/04/2023 8:47	lleida	0	PJWJ	60.86765486	332	5.533333333	2	Intensive search	191.0676272	40.76813152	DAY	38	232	Agricultural	0.072961025	8	FALSE
223265	26/04/2023 8:52	26/04/2023	22/12/2023 8:52	41.70737967	0.959218	254	1	61	-164	1131	26/04/2023 8:52	lleida	0	PJWJ	49.11365732	315	5.25	4	Extensive search	409.9150916	41.68067738	DAY	38	232	Agricultural	0.156576063	8	FALSE
223265	26/04/2023 8:57	26/04/2023	22/12/2023 8:57	41.70557167	0.957314	254	32	142	-154	625	26/04/2023 8:57	lleida	0	PJWJ	292.0228745	319	5.316666667	3	Travelling	350.9262108	42.59669997	DAY	38	232	Agricultural	0.134038185	8	FALSE
223265	26/04/2023 9:03	26/04/2023	22/12/2023 9:03	41.682903	0.949363	217	0	45	-647	798	26/04/2023 9:03	lleida	0	PJWJ	2671.619268	325	5.416666667	1	Resting	221.8082907	43.52586426	DAY	38	512	Waterbodies	0.084706108	8	TRUE
223265	26/04/2023 9:17	26/04/2023	22/12/2023 9:17	41.683033	0.949218	250	0	83	-409	965	26/04/2023 9:17	lleida	0	PJWJ	21.65926651	886	14.76666667	2	Intensive search	61.54627	45.99873848	DAY	38	512	Waterbodies	0.023474807	8	TRUE
223265	26/04/2023 9:33	26/04/2023	22/12/2023 9:33	41.682884	0.949502	174	2	172	-426	945	26/04/2023 9:33	lleida	0	PJWJ	35.67069504	904	15.06666667	2	Intensive search	105.4108999	48.43287388	DAY	38	512	Waterbodies	0.040234164	8	TRUE
223265	26/04/2023 9:48	26/04/2023	22/12/2023 9:48	41.683052	0.949222	178	0	172	-402	952	26/04/2023 9:48	lleida	0	PJWJ	36.31777364	911	15.18333333	1	Resting	162.3745225	50.77393976	DAY	38	512	Waterbodies	0.061998252	8	TRUE
223265	26/04/2023 10:03	26/04/2023	22/12/2023 10:03	41.68293	0.949237	195	0	222	125	1045	26/04/2023 10:03	lleida	0	PJWJ	13.66994153	892	14.86666667	1	Resting	331.2864048	52.93503121	DAY	38	512	Waterbodies	0.126534405	8	TRUE
223265	26/04/2023 10:18	26/04/2023	22/12/2023 10:18	41.682636	0.949108	232	1	73	-16	861	26/04/2023 10:18	lleida	0	PJWJ	35.70577166	923	15.38333333	2	Intensive search	200.9679432	55.00576581	DAY	38	512	Waterbodies	0.076743638	8	TRUE
223265	26/04/2023 10:33	26/04/2023	22/12/2023 10:33	41.682903	0.949323	273	0	85	-536	877	26/04/2023 10:33	lleida	0	PJWJ	38.12555388	872	14.53333333	1	Resting	305.6233186	56.77688384	DAY	38	512	Waterbodies	0.116729311	8	TRUE
223265	26/04/2023 10:48	26/04/2023	22/12/2023 10:48	41.682865	0.949373	261	1	160	-318	996	26/04/2023 10:48	lleida	0	PJWJ	6.98480264	903	15.05	1	Resting	48.01607398	58.38679581	DAY	38	512	Waterbodies	0.018305326	8	TRUE
223265	26/04/2023 11:03	26/04/2023	22/12/2023 11:03	41.682915	0.949435	256	0	141	-442	938	26/04/2023 11:03	lleida	0	PJWJ	8.858610452	903	15.05	1	Resting	52.28612899	59.73068783	DAY	38	512	Waterbodies	0.019936786	8	TRUE
223265	26/04/2023 11:17	26/04/2023	22/12/2023 11:17	41.683434	0.948557	135	6	135	-394	965	26/04/2023 11:17	lleida	0	PJWJ	113.4383513	892	14.86666667	2	Intensive search	57.06345612	60.75913155	DAY	38	512	Waterbodies	0.021762059	8	FALSE
223265	26/04/2023 11:33	26/04/2023	22/12/2023 11:33	41.683117	0.949072	175	0	109	-312	995	26/04/2023 11:33	lleida	0	PJWJ	67.26078684	901	15.01666667	1	Resting	159.4401858	61.46413489	DAY	38	512	Waterbodies	0.06087713	8	TRUE
223265	26/04/2023 11:48	26/04/2023	22/12/2023 11:48	41.682957	0.94941	224	0	29	-528	878	26/04/2023 11:48	lleida	0	PJWJ	41.59283477	914	15.23333333	4	Extensive search	111.7486194	61.8086186	DAY	38	512	Waterbodies	0.042655616	8	TRUE
223265	26/04/2023 12:03	26/04/2023	22/12/2023 12:03	41.70699225	0.94722725	238	22	-92	-141	698	26/04/2023 12:03	lleida	0	PJWJ	2683.988699	929	15.48333333	1	Resting	309.4207069	61.73820504	DAY	38	210	Agricultural	0.118180179	8	FALSE
223265	26/04/2023 12:08	26/04/2023	22/12/2023 12:08	41.707062	0.946983	240	1	56	-523	934	26/04/2023 12:08	lleida	0	PJWJ	28.25275056	316	5.266666667	4	Extensive search	245.201175	61.6312587	DAY	38	210	Agricultural	0.093643826	8	FALSE
223265	26/04/2023 12:09	26/04/2023	22/12/2023 12:09	41.706915	0.94711	240	1	293	-396	896	26/04/2023 12:09	lleida	0	PJWJ	21.60543336	1	0.016666667	2	Intensive search	251.5570938	61.6309808	DAY	38	210	Agricultural	0.096072232	8	FALSE
223265	26/04/2023 12:14	26/04/2023	22/12/2023 12:14	41.707189	0.946851	271	2	166	338	1068	26/04/2023 12:14	lleida	0	PJWJ	41.93342254	312	5.2	1	Resting	445.2813936	61.48034687	DAY	38	210	Agricultural	0.170088464	8	FALSE
223265	26/04/2023 12:19	26/04/2023	22/12/2023 12:19	41.70729433	0.946556	214	2	238	-312	875	26/04/2023 12:19	lleida	0	PJWJ	34.84013464	313	5.216666667	4	Extensive search	285.3504618	61.2855076	DAY	38	210	Agricultural	0.108983662	8	FALSE
223265	26/04/2023 12:24	26/04/2023	22/12/2023 12:24	41.70839067	0.955067333	244	4	115	-16	1115	26/04/2023 12:24	lleida	0	PJWJ	954.5032433	311	5.183333333	4	Extensive search	163.6151538	61.04655899	DAY	38	210	Agricultural	0.06247226	8	FALSE
223265	26/04/2023 12:29	26/04/2023	22/12/2023 12:29	41.70115933	0.969020333	248	52	-27	8	837	26/04/2023 12:29	lleida	0	PJWJ	1747.92997	308	5.133333333	4	Extensive search	243.4016745	60.77517327	DAY	38	210	Agricultural	0.092956291	8	FALSE
223265	26/04/2023 12:36	26/04/2023	22/12/2023 12:36	41.683258	0.948847	218	2	31	-477	924	26/04/2023 12:36	lleida	0	PJWJ	2999.671293	381	6.35	1	Resting	206.771875	60.40191037	DAY	38	512	Waterbodies	0.078961146	8	TRUE
223265	26/04/2023 12:49	26/04/2023	22/12/2023 12:49	41.683155	0.948908	217	1	145	-422	952	26/04/2023 12:49	lleida	0	PJWJ	13.31332442	831	13.85	1	Resting	116.1652664	59.34287361	DAY	38	512	Waterbodies	0.044343084	8	TRUE
223265	26/04/2023 13:05	26/04/2023	22/12/2023 13:05	41.683071	0.94926	227	0	179	-308	994	26/04/2023 13:05	lleida	0	PJWJ	40.25071833	907	15.11666667	1	Resting	59.46123714	57.90537241	DAY	38	512	Waterbodies	0.022678179	8	TRUE
223265	26/04/2023 13:19	26/04/2023	22/12/2023 13:19	41.68256	0.949163	223	2	185	-66	1003	26/04/2023 13:19	lleida	0	PJWJ	57.84391781	891	14.85	4	Extensive search	188.6074545	56.24443065	DAY	38	512	Waterbodies	0.072021067	8	FALSE
223265	26/04/2023 13:34	26/04/2023	22/12/2023 13:34	41.670147	0.9779655	634	72	91	8	1026	26/04/2023 13:34	lleida	0	PJWJ	3488.364429	900	15	4	Extensive search	213.0884102	54.3458429	DAY	38	210	Agricultural	0.081374504	8	FALSE
223265	26/04/2023 13:40	26/04/2023	22/12/2023 13:40	41.66799433	0.982764333	321	1	216	-377	938	26/04/2023 13:40	lleida	0	PJWJ	584.9850083	315	5.25	4	Extensive search	291.9822507	53.63736402	DAY	38	210	Agricultural	0.111517469	8	FALSE
223265	26/04/2023 13:45	26/04/2023	22/12/2023 13:45	41.67094933	0.982946333	302	30	143	-211	604	26/04/2023 13:45	lleida	0	PJWJ	329.2482717	308	5.133333333	4	Extensive search	321.5374647	52.92354905	DAY	38	210	Agricultural	0.122809628	8	FALSE
223265	26/04/2023 13:50	26/04/2023	22/12/2023 13:50	41.67739733	0.996013667	635	62	122	4	875	26/04/2023 13:50	lleida	0	PJWJ	1620.699355	309	5.15	3	Travelling	120.4247651	52.17920305	DAY	38	121	Urban	0.045970511	8	FALSE
223265	26/04/2023 13:55	26/04/2023	22/12/2023 13:55	41.71238467	1.032149	412	29	110	-20	1068	26/04/2023 13:55	lleida	0	PJWJ	5594.022347	309	5.15	1	Resting	310.2430733	51.38612511	DAY	38	210	Agricultural	0.118494381	8	FALSE
223265	26/04/2023 14:00	26/04/2023	22/12/2023 14:00	41.71257533	1.032494	277	1	-25	-461	875	26/04/2023 14:00	lleida	0	PJWJ	43.841648	319	5.316666667	1	Resting	97.84397152	50.59429281	DAY	38	210	Agricultural	0.037343068	8	FALSE
223265	26/04/2023 14:06	26/04/2023	22/12/2023 14:06	41.712266	1.032236667	276	2	-17	-401	934	26/04/2023 14:06	lleida	0	PJWJ	44.75065605	310	5.166666667	1	Resting	95.89719233	49.80975142	DAY	38	210	Agricultural	0.036599262	8	FALSE
223265	26/04/2023 14:11	26/04/2023	22/12/2023 14:11	41.711617	1.032750667	267	1	-43	-593	772	26/04/2023 14:11	lleida	0	PJWJ	92.07363261	321	5.35	1	Resting	229.2677866	48.98181814	DAY	38	210	Agricultural	0.087556158	8	FALSE
223265	26/04/2023 14:16	26/04/2023	22/12/2023 14:16	41.712025	1.033243	270	1	-69	-562	886	26/04/2023 14:16	lleida	0	PJWJ	71.11545975	313	5.216666667	4	Extensive search	321.0477685	48.15999139	DAY	38	210	Agricultural	0.12262253	8	FALSE
223265	26/04/2023 14:21	26/04/2023	22/12/2023 14:21	41.70636267	1.019304333	282	53	160	34	1416	26/04/2023 14:21	lleida	0	PJWJ	1673.348521	309	5.15	3	Travelling	289.3057062	47.34841655	DAY	38	210	Agricultural	0.110494842	8	FALSE
223265	26/04/2023 14:26	26/04/2023	22/12/2023 14:26	41.69575633	0.981012333	298	42	209	-27	1420	26/04/2023 14:26	lleida	0	PJWJ	4419.391193	310	5.166666667	3	Travelling	138.4494595	46.54072955	DAY	38	210	Agricultural	0.052857205	8	FALSE
223265	26/04/2023 14:32	26/04/2023	22/12/2023 14:32	41.684795	0.950848	268	44	112	71	1394	26/04/2023 14:32	lleida	0	PJWJ	3569.660401	310	5.166666667	1	Resting	184.2133013	45.71701633	DAY	38	512	Waterbodies	0.070342193	8	FALSE
223265	26/04/2023 14:47	26/04/2023	22/12/2023 14:47	41.682919	0.949687	153	1	95	-285	1007	26/04/2023 14:47	lleida	0	PJWJ	245.3625327	902	15.03333333	1	Resting	186.9646394	43.19291581	DAY	38	512	Waterbodies	0.071393397	8	TRUE
223265	26/04/2023 15:02	26/04/2023	22/12/2023 15:02	41.682899	0.949755	163	0	70	-411	960	26/04/2023 15:02	lleida	0	PJWJ	7.883654401	897	14.95	1	Resting	141.7378662	40.61050277	DAY	38	512	Waterbodies	0.054113606	8	TRUE
223265	26/04/2023 15:17	26/04/2023	22/12/2023 15:17	41.682568	0.949192	204	0	126	-373	979	26/04/2023 15:17	lleida	0	PJWJ	72.63852003	929	15.48333333	1	Resting	31.57233757	37.87664917	DAY	38	512	Waterbodies	0.012022669	8	FALSE
223265	26/04/2023 15:32	26/04/2023	22/12/2023 15:32	41.68293	0.949218	220	0	200	-416	932	26/04/2023 15:32	lleida	0	PJWJ	40.36213017	882	14.7	1	Resting	147.6172116	35.23556482	DAY	38	512	Waterbodies	0.056359927	8	TRUE
223265	26/04/2023 15:47	26/04/2023	22/12/2023 15:47	41.683048	0.949088	205	1	138	-412	959	26/04/2023 15:47	lleida	0	PJWJ	19.52653086	889	14.81666667	4	Extensive search	217.1606876	32.53900528	DAY	38	512	Waterbodies	0.082930399	8	TRUE
223265	26/04/2023 16:02	26/04/2023	22/12/2023 16:02	41.6789225	0.9695215	272	39	92	-277	1823	26/04/2023 16:02	lleida	0	PJWJ	2318.589379	900	15	3	Travelling	623.4105697	29.76742883	DAY	38	210	Agricultural	0.238146268	8	FALSE
223265	26/04/2023 16:07	26/04/2023	22/12/2023 16:07	41.66899367	0.981233	264	1	155	-472	948	26/04/2023 16:07	lleida	0	PJWJ	1707.649456	311	5.183333333	1	Resting	214.3281049	28.80227051	DAY	38	232	Agricultural	0.081848154	8	FALSE
223265	26/04/2023 16:12	26/04/2023	22/12/2023 16:12	41.66904333	0.981596	270	3	0	-530	727	26/04/2023 16:12	lleida	0	PJWJ	40.75120763	309	5.15	2	Intensive search	306.2878058	27.84814868	DAY	38	210	Agricultural	0.116983192	8	FALSE
223265	26/04/2023 16:17	26/04/2023	22/12/2023 16:17	41.66907233	0.981368	270	1	125	-152	1036	26/04/2023 16:17	lleida	0	PJWJ	25.56384941	312	5.2	4	Extensive search	323.0914281	26.88341752	DAY	38	232	Agricultural	0.123403351	8	FALSE
223265	26/04/2023 16:22	26/04/2023	22/12/2023 16:22	41.670476	0.979696	268	56	117	-111	348	26/04/2023 16:22	lleida	0	PJWJ	242.8018821	310	5.166666667	3	Travelling	431.2549562	25.92431508	DAY	38	210	Agricultural	0.164729384	8	FALSE
223265	26/04/2023 16:27	26/04/2023	22/12/2023 16:27	41.683167	0.949223	235	0	16	-570	870	26/04/2023 16:27	lleida	0	PJWJ	3671.51207	309	5.15	2	Intensive search	244.1497586	24.98779884	DAY	38	512	Waterbodies	0.093242112	8	TRUE
223265	26/04/2023 16:42	26/04/2023	22/12/2023 16:42	41.683083	0.949347	247	0	129	-475	921	26/04/2023 16:42	lleida	0	PJWJ	16.65799631	901	15.01666667	4	Extensive search	131.4737189	22.1889673	DAY	38	512	Waterbodies	0.050191984	8	TRUE
223265	26/04/2023 16:57	26/04/2023	22/12/2023 16:57	41.70730967	0.958774	230	20	244	-43	1476	26/04/2023 16:57	lleida	0	PJWJ	2891.107354	899	14.98333333	3	Travelling	499.3228306	19.38694987	DAY	38	232	Agricultural	0.190736073	8	FALSE
223265	26/04/2023 16:58	26/04/2023	22/12/2023 16:58	41.707428	0.95872	228	12	175	-524	872	26/04/2023 16:58	lleida	0	PJWJ	14.46577419	3	0.05	1	Resting	327.3774165	19.37766863	DAY	38	232	Agricultural	0.125040898	8	FALSE
223265	26/04/2023 17:03	26/04/2023	22/12/2023 17:03	41.707784	0.958660333	229	0	96	-258	1009	26/04/2023 17:03	lleida	0	PJWJ	40.14339538	308	5.133333333	1	Resting	169.2859853	18.42064996	DAY	38	232	Agricultural	0.064638914	8	FALSE
223265	26/04/2023 17:08	26/04/2023	22/12/2023 17:08	41.707957	0.958437667	228	3	384	-89	1041	26/04/2023 17:08	lleida	0	PJWJ	31.36129552	310	5.166666667	1	Resting	235.0643764	17.45803782	DAY	38	232	Agricultural	0.08977086	8	FALSE
223265	26/04/2023 17:13	26/04/2023	22/12/2023 17:13	41.70794433	0.958331333	235	0	287	-337	946	26/04/2023 17:13	lleida	0	PJWJ	11.9106586	316	5.266666667	2	Intensive search	152.7443456	16.47742709	DAY	38	232	Agricultural	0.058318851	8	FALSE
223265	26/04/2023 17:18	26/04/2023	22/12/2023 17:18	41.70797733	0.958656667	238	1	-53	-381	864	26/04/2023 17:18	lleida	0	PJWJ	36.37125244	310	5.166666667	4	Extensive search	250.766551	15.51604388	DAY	38	232	Agricultural	0.095770189	8	FALSE
223265	26/04/2023 17:23	26/04/2023	22/12/2023 17:23	41.70644367	0.957037333	237	30	79	-89	1481	26/04/2023 17:23	lleida	0	PJWJ	248.055025	310	5.166666667	3	Travelling	422.578512	14.55708189	DAY	38	210	Agricultural	0.161414376	8	FALSE
223265	26/04/2023 17:29	26/04/2023	22/12/2023 17:29	41.683086	0.949113	227	0	22	-485	930	26/04/2023 17:29	lleida	0	PJWJ	2743.08673	313	5.216666667	2	Intensive search	304.1356897	13.59243633	DAY	38	512	Waterbodies	0.116160933	8	TRUE
223265	26/04/2023 17:44	26/04/2023	22/12/2023 17:44	41.683125	0.949107	218	0	161	-60	1047	26/04/2023 17:44	lleida	0	PJWJ	4.388272698	897	14.95	1	Resting	179.5937852	10.82668807	DAY	38	512	Waterbodies	0.068577215	8	TRUE
223265	26/04/2023 17:59	26/04/2023	22/12/2023 17:59	41.683086	0.948973	232	0	99	-321	998	26/04/2023 17:59	lleida	0	PJWJ	15.52257948	900	15	1	Resting	188.2892399	8.069517564	DAY	38	512	Waterbodies	0.071899487	8	TRUE
223265	26/04/2023 18:14	26/04/2023	22/12/2023 18:14	41.682537	0.950353	232	1	707	-193	766	26/04/2023 18:14	lleida	0	PJWJ	165.1895333	906	15.1	2	Intensive search	425.1765328	5.315711753	DAY	38	512	Waterbodies	0.162407001	8	FALSE
223265	26/04/2023 18:29	26/04/2023	22/12/2023 18:29	41.683228	0.949432	259	0	213	-636	780	26/04/2023 18:29	lleida	0	PJWJ	128.0596317	899	14.98333333	1	Resting	209.1226487	2.613022977	DAY	38	512	Waterbodies	0.079859306	8	TRUE
223265	26/04/2023 18:44	26/04/2023	22/12/2023 18:44	41.683964	0.950175	153	1	-6	-521	851	26/04/2023 18:44	lleida	0	PJWJ	116.3150734	907	15.11666667	2	Intensive search	189.4265507	-0.081346139	DAY	38	512	Waterbodies	0.072334019	8	FALSE
223265	26/04/2023 18:59	26/04/2023	22/12/2023 18:59	41.683483	0.949172	228	1	115	-428	948	26/04/2023 18:59	lleida	0	PJWJ	123.7217771	890	14.83333333	2	Intensive search	140.9800223	-2.686189972	DAY	38	512	Waterbodies	0.053824057	8	FALSE
223265	26/04/2023 19:14	26/04/2023	22/12/2023 19:14	41.683453	0.949672	270	0	106	-478	921	26/04/2023 19:14	lleida	0	PJWJ	55.71313909	901	15.01666667	1	Resting	83.72997731	-5.279790889	DAY	38	512	Waterbodies	0.031950535	8	FALSE
223265	27/04/2023 4:29	27/04/2023	22/12/2023 4:29	41.683014	0.949795	154	0	60	-534	892	27/04/2023 4:29	lleida	0	PJWJ	80.61584942	899	14.98333333	2	Intensive search	68.56515272	-5.990098765	DAY	39	512	Waterbodies	0.026156511	9	TRUE
223265	27/04/2023 4:44	27/04/2023	22/12/2023 4:44	41.68285	0.948875	157	0	57	-532	897	27/04/2023 4:44	lleida	0	PJWJ	103.9408854	901	15.01666667	2	Intensive search	20.39621593	-3.409686124	DAY	39	512	Waterbodies	0.007752608	9	TRUE
223265	27/04/2023 4:59	27/04/2023	22/12/2023 4:59	41.682831	0.949173	211	0	128	-455	934	27/04/2023 4:59	lleida	0	PJWJ	33.21272258	926	15.43333333	1	Resting	70.90979127	-0.70835452	DAY	39	512	Waterbodies	0.027052327	9	TRUE
223265	27/04/2023 5:14	27/04/2023	22/12/2023 5:14	41.683014	0.949172	239	0	72	-591	849	27/04/2023 5:14	lleida	0	PJWJ	20.3519249	868	14.46666667	1	Resting	188.0155135	1.862483471	DAY	39	512	Waterbodies	0.071794904	9	TRUE
223265	27/04/2023 5:29	27/04/2023	22/12/2023 5:29	41.682991	0.949282	233	1	148	-93	1037	27/04/2023 5:29	lleida	0	PJWJ	12.49940953	899	14.98333333	1	Resting	268.3997361	4.559291675	DAY	39	512	Waterbodies	0.102507299	9	TRUE
223265	27/04/2023 5:44	27/04/2023	22/12/2023 5:44	41.683018	0.949285	234	1	100	-380	969	27/04/2023 5:44	lleida	0	PJWJ	3.021181452	901	15.01666667	2	Intensive search	65.96901544	7.291633902	DAY	39	512	Waterbodies	0.025164605	9	TRUE
223265	27/04/2023 5:59	27/04/2023	22/12/2023 5:59	41.683002	0.94929	226	0	145	-424	949	27/04/2023 5:59	lleida	0	PJWJ	1.864259502	905	15.08333333	2	Intensive search	79.04880485	10.06077263	DAY	39	512	Waterbodies	0.030162	9	TRUE
223265	27/04/2023 6:14	27/04/2023	22/12/2023 6:14	41.683022	0.94923	229	0	136	-408	959	27/04/2023 6:14	lleida	0	PJWJ	7.034472688	895	14.91666667	2	Intensive search	25.10921035	12.81866251	DAY	39	512	Waterbodies	0.009553302	9	TRUE
223265	27/04/2023 6:29	27/04/2023	22/12/2023 6:29	41.683022	0.949293	228	0	140	-362	981	27/04/2023 6:29	lleida	0	PJWJ	7.00725725	901	15.01666667	2	Intensive search	56.63450868	15.60972717	DAY	39	512	Waterbodies	0.021598171	9	TRUE
223265	27/04/2023 6:44	27/04/2023	22/12/2023 6:44	41.682995	0.949252	230	0	82	-276	1023	27/04/2023 6:44	lleida	0	PJWJ	5.460067404	902	15.03333333	1	Resting	100.4850773	18.41357276	DAY	39	512	Waterbodies	0.038352155	9	TRUE
223265	27/04/2023 6:59	27/04/2023	22/12/2023 6:59	41.683128	0.949235	219	0	107	-423	953	27/04/2023 6:59	lleida	0	PJWJ	14.9114389	898	14.96666667	1	Resting	174.4715444	21.20972278	DAY	39	512	Waterbodies	0.066620161	9	TRUE
223265	27/04/2023 7:14	27/04/2023	22/12/2023 7:14	41.683064	0.949127	207	1	150	-428	948	27/04/2023 7:14	lleida	0	PJWJ	13.96272328	900	15	2	Intensive search	244.3110392	24.01157036	DAY	39	512	Waterbodies	0.093303732	9	TRUE
223265	27/04/2023 7:29	27/04/2023	22/12/2023 7:29	41.683167	0.949258	176	28	269	-12	1399	27/04/2023 7:29	lleida	0	PJWJ	18.5341505	899	14.98333333	1	Resting	402.9766728	26.80452921	DAY	39	512	Waterbodies	0.153925102	9	TRUE
223265	27/04/2023 7:44	27/04/2023	22/12/2023 7:44	41.683468	0.949455	205	24	23	-113	1121	27/04/2023 7:44	lleida	0	PJWJ	40.00826263	901	15.01666667	1	Resting	249.2667439	29.59180396	DAY	39	512	Waterbodies	0.095197158	9	FALSE
223265	27/04/2023 7:59	27/04/2023	22/12/2023 7:59	41.683193	0.949003	162	1	75	-600	842	27/04/2023 7:59	lleida	0	PJWJ	58.8457846	900	15	1	Resting	235.2546408	32.35714077	DAY	39	512	Waterbodies	0.089843555	9	TRUE
223265	27/04/2023 8:14	27/04/2023	22/12/2023 8:14	41.683167	0.948942	178	0	56	-546	883	27/04/2023 8:14	lleida	0	PJWJ	7.375247303	900	15	2	Intensive search	133.7041134	35.09697426	DAY	39	512	Waterbodies	0.05104415	9	TRUE
223265	27/04/2023 8:29	27/04/2023	22/12/2023 8:29	41.683235	0.94899	187	1	45	-556	872	27/04/2023 8:29	lleida	0	PJWJ	9.257030487	904	15.06666667	4	Extensive search	203.0360492	37.81469964	DAY	39	512	Waterbodies	0.077533799	9	TRUE
223265	27/04/2023 8:44	27/04/2023	22/12/2023 8:44	41.667207	0.979709	235	15	132	-92	1335	27/04/2023 8:44	lleida	0	PJWJ	3853.764327	898	14.96666667	4	Extensive search	354.4890415	40.4976964	DAY	39	210	Agricultural	0.135399435	9	FALSE
223265	27/04/2023 8:49	27/04/2023	22/12/2023 8:49	41.68006233	1.014940667	268	37	225	-128	653	27/04/2023 8:49	lleida	0	PJWJ	4171.327329	312	5.2	4	Extensive search	436.7309906	41.42836986	DAY	39	210	Agricultural	0.166821612	9	FALSE
223265	27/04/2023 8:54	27/04/2023	22/12/2023 8:54	41.70531833	1.009239333	233	40	119	-127	1793	27/04/2023 8:54	lleida	0	PJWJ	2879.39047	310	5.166666667	4	Extensive search	744.9696704	42.31225949	DAY	39	210	Agricultural	0.284590347	9	FALSE
223265	27/04/2023 8:59	27/04/2023	22/12/2023 8:59	41.70279433	0.996263333	233	2	1049	-256	710	27/04/2023 8:59	lleida	0	PJWJ	1470.314163	315	5.25	3	Travelling	775.7980916	43.20801403	DAY	39	210	Agricultural	0.29636896	9	FALSE
223265	27/04/2023 9:05	27/04/2023	22/12/2023 9:05	41.70341467	0.993614667	232	1	6	-612	1022	27/04/2023 9:05	lleida	0	PJWJ	302.5709724	330	5.5	3	Travelling	358.6922983	44.14369225	DAY	39	210	Agricultural	0.137005373	9	FALSE
223265	27/04/2023 9:10	27/04/2023	22/12/2023 9:10	41.70797467	0.978304667	216	0	-32	-536	922	27/04/2023 9:10	lleida	0	PJWJ	1776.780763	319	5.316666667	3	Travelling	276.7482087	45.0284011	DAY	39	210	Agricultural	0.105697	9	FALSE
223265	27/04/2023 9:15	27/04/2023	22/12/2023 9:15	41.70748533	0.947278333	253	27	32	-166	1678	27/04/2023 9:15	lleida	0	PJWJ	3451.373481	309	5.15	1	Resting	602.4661012	45.86735767	DAY	39	210	Agricultural	0.230144017	9	FALSE
223265	27/04/2023 9:20	27/04/2023	22/12/2023 9:20	41.70770133	0.947368333	252	1	-124	-763	866	27/04/2023 9:20	lleida	0	PJWJ	26.02392436	310	5.166666667	4	Extensive search	465.4344205	46.71948892	DAY	39	210	Agricultural	0.17778833	9	FALSE
223265	27/04/2023 9:26	27/04/2023	22/12/2023 9:26	41.70131567	0.929308667	333	30	41	-42	1227	27/04/2023 9:26	lleida	0	PJWJ	2130.549574	312	5.2	4	Extensive search	306.5521212	47.55767474	DAY	39	210	Agricultural	0.117084179	9	FALSE
223265	27/04/2023 9:31	27/04/2023	22/12/2023 9:31	41.69902433	0.908977667	232	25	41	-121	1082	27/04/2023 9:31	lleida	0	PJWJ	2275.654382	311	5.183333333	4	Extensive search	126.0144907	48.37838424	DAY	39	210	Agricultural	0.048106177	9	FALSE
223265	27/04/2023 9:36	27/04/2023	22/12/2023 9:36	41.70012667	0.907060667	199	27	67	-278	674	27/04/2023 9:36	lleida	0	PJWJ	245.9515838	334	5.566666667	1	Resting	289.1313715	49.25684167	DAY	39	210	Agricultural	0.110428234	9	FALSE
223265	27/04/2023 9:42	27/04/2023	22/12/2023 9:42	41.70072433	0.906701	217	1	20	-447	937	27/04/2023 9:42	lleida	0	PJWJ	77.57794203	314	5.233333333	4	Extensive search	282.6472312	50.06961247	DAY	39	340	Forest	0.107950839	9	FALSE
223265	27/04/2023 9:47	27/04/2023	22/12/2023 9:47	41.681043	0.926887	210	1	174	24	1046	27/04/2023 9:47	lleida	0	PJWJ	3135.576489	311	5.183333333	4	Extensive search	267.9572684	50.88437517	DAY	39	210	Agricultural	0.102338246	9	FALSE
223265	27/04/2023 9:52	27/04/2023	22/12/2023 9:52	41.68132	0.926911667	223	1	100	-270	1076	27/04/2023 9:52	lleida	0	PJWJ	30.9275869	316	5.266666667	4	Extensive search	108.0968967	51.67224655	DAY	39	210	Agricultural	0.041260403	9	FALSE
223265	27/04/2023 9:57	27/04/2023	22/12/2023 9:57	41.683041	0.948872	213	0	247	-358	975	27/04/2023 9:57	lleida	0	PJWJ	2450.053935	312	5.2	1	Resting	108.8938978	52.4450949	DAY	39	512	Waterbodies	0.041564913	9	TRUE
223265	27/04/2023 10:12	27/04/2023	22/12/2023 10:12	41.683247	0.949128	256	0	41	-562	846	27/04/2023 10:12	lleida	0	PJWJ	36.54598508	905	15.08333333	1	Resting	181.7020162	54.54686093	DAY	39	512	Waterbodies	0.069382706	9	TRUE
223265	27/04/2023 10:27	27/04/2023	22/12/2023 10:27	41.683064	0.949287	290	0	127	-429	934	27/04/2023 10:27	lleida	0	PJWJ	26.96195609	904	15.06666667	1	Resting	80.76579187	56.4654455	DAY	39	512	Waterbodies	0.030818009	9	TRUE
223265	27/04/2023 10:43	27/04/2023	22/12/2023 10:43	41.683086	0.949278	233	0	97	-508	909	27/04/2023 10:43	lleida	0	PJWJ	2.643508267	945	15.75	1	Resting	38.58088788	58.23936497	DAY	39	512	Waterbodies	0.014700425	9	TRUE
223265	27/04/2023 10:57	27/04/2023	22/12/2023 10:57	41.683155	0.948978	197	0	-50	-615	856	27/04/2023 10:57	lleida	0	PJWJ	34.23886315	844	14.06666667	2	Intensive search	142.2659224	59.58847391	DAY	39	512	Waterbodies	0.05431536	9	TRUE
223265	27/04/2023 11:12	27/04/2023	22/12/2023 11:12	41.68298	0.94917	196	1	135	-475	917	27/04/2023 11:12	lleida	0	PJWJ	28.89328842	900	15	2	Intensive search	89.8055496	60.74564112	DAY	39	512	Waterbodies	0.034271829	9	TRUE
223265	27/04/2023 11:27	27/04/2023	22/12/2023 11:27	41.683121	0.949052	216	0	120	-412	956	27/04/2023 11:27	lleida	0	PJWJ	20.44856987	900	15	1	Resting	125.9863088	61.57566193	DAY	39	512	Waterbodies	0.048095409	9	TRUE
223265	27/04/2023 11:42	27/04/2023	22/12/2023 11:42	41.683117	0.949143	233	1	29	-608	870	27/04/2023 11:42	lleida	0	PJWJ	10.13136454	901	15.01666667	1	Resting	108.7080218	62.04944604	DAY	39	512	Waterbodies	0.041493895	9	TRUE
223265	27/04/2023 11:57	27/04/2023	22/12/2023 11:57	41.682846	0.949197	191	1	73	-605	837	27/04/2023 11:57	lleida	0	PJWJ	30.7308534	902	15.03333333	1	Resting	94.04602416	62.14715289	DAY	39	512	Waterbodies	0.035891987	9	TRUE
223265	27/04/2023 12:12	27/04/2023	22/12/2023 12:12	41.683193	0.949282	228	1	202	-524	885	27/04/2023 12:12	lleida	0	PJWJ	39.73145522	897	14.95	1	Resting	98.53238418	61.86579613	DAY	39	512	Waterbodies	0.03760609	9	TRUE
223265	27/04/2023 12:27	27/04/2023	22/12/2023 12:27	41.683971	0.94807	148	1	158	-547	876	27/04/2023 12:27	lleida	0	PJWJ	160.1837245	900	15	2	Intensive search	69.42609112	61.21605877	DAY	39	512	Waterbodies	0.02648545	9	FALSE
223265	27/04/2023 12:42	27/04/2023	22/12/2023 12:42	41.683388	0.948922	212	0	61	-286	994	27/04/2023 12:42	lleida	0	PJWJ	114.8219629	899	14.98333333	1	Resting	179.2260604	60.22525369	DAY	39	512	Waterbodies	0.068436718	9	TRUE
223265	27/04/2023 12:57	27/04/2023	22/12/2023 12:57	41.683258	0.949227	224	1	79	-404	958	27/04/2023 12:57	lleida	0	PJWJ	36.87623635	900	15	4	Extensive search	170.4963663	58.92372242	DAY	39	512	Waterbodies	0.065101364	9	TRUE
223265	27/04/2023 13:12	27/04/2023	22/12/2023 13:12	41.6772985	0.943475	523	51	27	-28	779	27/04/2023 13:12	lleida	0	PJWJ	921.1758067	901	15.01666667	4	Extensive search	255.68424	57.35644809	DAY	39	210	Agricultural	0.09764909	9	FALSE
223265	27/04/2023 13:17	27/04/2023	22/12/2023 13:17	41.681057	0.928632333	384	1	361	-343	900	27/04/2023 13:17	lleida	0	PJWJ	1702.988089	311	5.183333333	4	Extensive search	332.5972117	56.7610362	DAY	39	210	Agricultural	0.127035225	9	FALSE
223265	27/04/2023 13:23	27/04/2023	22/12/2023 13:23	41.680496	0.926467	341	5	275	150	1102	27/04/2023 13:23	lleida	0	PJWJ	248.791814	310	5.166666667	4	Extensive search	339.4450457	56.13921695	DAY	39	210	Agricultural	0.129651577	9	FALSE
223265	27/04/2023 13:28	27/04/2023	22/12/2023 13:28	41.68266533	0.930219	340	30	58	-379	1794	27/04/2023 13:28	lleida	0	PJWJ	482.0383803	309	5.15	3	Travelling	599.2719036	55.49000415	DAY	39	210	Agricultural	0.22892361	9	FALSE
223265	27/04/2023 13:33	27/04/2023	22/12/2023 13:33	41.683231	0.94918	202	2	58	-475	929	27/04/2023 13:33	lleida	0	PJWJ	2109.900025	310	5.166666667	1	Resting	263.9715379	54.80866796	DAY	39	512	Waterbodies	0.100815418	9	TRUE
223265	27/04/2023 13:48	27/04/2023	22/12/2023 13:48	41.683197	0.949575	285	1	107	-498	913	27/04/2023 13:48	lleida	0	PJWJ	44.09680229	901	15.01666667	2	Intensive search	159.0729666	52.73896506	DAY	39	512	Waterbodies	0.060736827	9	TRUE
223265	27/04/2023 14:03	27/04/2023	22/12/2023 14:03	41.683258	0.949155	206	2	98	-469	928	27/04/2023 14:03	lleida	0	PJWJ	47.20504928	911	15.18333333	1	Resting	52.10379516	50.49141502	DAY	39	512	Waterbodies	0.019867121	9	TRUE
223265	27/04/2023 14:18	27/04/2023	22/12/2023 14:18	41.683399	0.949057	218	0	199	-413	979	27/04/2023 14:18	lleida	0	PJWJ	19.09712107	891	14.85	1	Resting	135.1197233	48.16830512	DAY	39	512	Waterbodies	0.051585012	9	TRUE
223265	27/04/2023 14:33	27/04/2023	22/12/2023 14:33	41.683189	0.949335	210	0	76	-461	935	27/04/2023 14:33	lleida	0	PJWJ	38.74954287	914	15.23333333	1	Resting	49.80694298	45.68005283	DAY	39	512	Waterbodies	0.018989563	9	TRUE
223265	27/04/2023 14:48	27/04/2023	22/12/2023 14:48	41.683067	0.949303	231	0	106	-426	955	27/04/2023 14:48	lleida	0	PJWJ	14.02682977	908	15.13333333	4	Extensive search	38.58399347	43.1222431	DAY	39	512	Waterbodies	0.014701612	9	TRUE
223265	27/04/2023 15:03	27/04/2023	22/12/2023 15:03	41.68167	0.9286505	208	1	-22	-501	887	27/04/2023 15:03	lleida	0	PJWJ	2302.349172	875	14.58333333	4	Extensive search	163.2090604	40.60641815	DAY	39	210	Agricultural	0.062317104	9	FALSE
223265	27/04/2023 15:08	27/04/2023	22/12/2023 15:08	41.68216333	0.941808333	209	52	116	-42	1122	27/04/2023 15:08	lleida	0	PJWJ	1464.525221	310	5.166666667	3	Travelling	373.7568487	39.68729704	DAY	39	512	Waterbodies	0.142761085	9	FALSE
223265	27/04/2023 15:13	27/04/2023	22/12/2023 15:13	41.683121	0.949217	213	0	90	-546	880	27/04/2023 15:13	lleida	0	PJWJ	830.892645	310	5.166666667	1	Resting	221.9480066	38.76596686	DAY	39	512	Waterbodies	0.08475949	9	TRUE
223265	27/04/2023 15:28	27/04/2023	22/12/2023 15:28	41.683197	0.949253	194	1	114	-600	838	27/04/2023 15:28	lleida	0	PJWJ	9.352548265	902	15.03333333	4	Extensive search	338.1955684	36.071039	DAY	39	512	Waterbodies	0.129174189	9	TRUE
223265	27/04/2023 15:43	27/04/2023	22/12/2023 15:43	41.68344125	0.931668	202	21	119	-33	1106	27/04/2023 15:43	lleida	0	PJWJ	1956.103194	897	14.95	4	Extensive search	241.4232986	33.36696475	DAY	39	210	Agricultural	0.092200413	9	FALSE
223265	27/04/2023 15:49	27/04/2023	22/12/2023 15:49	41.69210333	0.922113333	344	50	57	-6	1115	27/04/2023 15:49	lleida	0	PJWJ	1434.361034	323	5.383333333	3	Travelling	247.1680039	32.38680084	DAY	39	210	Agricultural	0.094395293	9	FALSE
223265	27/04/2023 15:54	27/04/2023	22/12/2023 15:54	41.69792567	0.909850667	224	1	78	-236	1073	27/04/2023 15:54	lleida	0	PJWJ	1509.828561	317	5.283333333	3	Travelling	135.5721603	31.4245605	DAY	39	210	Agricultural	0.051757875	9	FALSE
223265	27/04/2023 15:59	27/04/2023	22/12/2023 15:59	41.70096333	0.906666	247	1	283	-477	786	27/04/2023 15:59	lleida	0	PJWJ	489.4867646	309	5.15	4	Extensive search	375.1378608	30.47804156	DAY	39	210	Agricultural	0.143288729	9	FALSE
223265	27/04/2023 16:04	27/04/2023	22/12/2023 16:04	41.68644733	0.909895667	306	39	96	37	927	27/04/2023 16:04	lleida	0	PJWJ	1653.842239	310	5.166666667	4	Extensive search	221.5569397	29.52377869	DAY	39	210	Agricultural	0.084610075	9	FALSE
223265	27/04/2023 16:10	27/04/2023	22/12/2023 16:10	41.67335233	0.906551	520	26	85	-97	1079	27/04/2023 16:10	lleida	0	PJWJ	1503.089825	352	5.866666667	4	Extensive search	38.75787712	28.44189495	DAY	39	232	Agricultural	0.014768047	9	FALSE
223265	27/04/2023 16:15	27/04/2023	22/12/2023 16:15	41.657725	0.927856333	583	56	67	-12	1167	27/04/2023 16:15	lleida	0	PJWJ	2938.708018	307	5.116666667	3	Travelling	41.04741204	27.47844119	DAY	39	210	Agricultural	0.01564281	9	FALSE
223265	27/04/2023 16:20	27/04/2023	22/12/2023 16:20	41.63113267	0.954872667	428	42	88	-39	1179	27/04/2023 16:20	lleida	0	PJWJ	4216.113142	310	5.166666667	4	Extensive search	100.2786275	26.50029403	DAY	39	210	Agricultural	0.038273277	9	FALSE
223265	27/04/2023 16:25	27/04/2023	22/12/2023 16:25	41.644685	0.994868333	351	54	183	55	1322	27/04/2023 16:25	lleida	0	PJWJ	4696.945995	309	5.15	4	Extensive search	305.1065943	25.51065762	DAY	39	210	Agricultural	0.116531887	9	FALSE
223265	27/04/2023 16:31	27/04/2023	22/12/2023 16:31	41.67085	0.989503667	351	41	5	20	679	27/04/2023 16:31	lleida	0	PJWJ	2970.34966	308	5.133333333	3	Travelling	259.77401	24.55665143	DAY	39	210	Agricultural	0.099211669	9	FALSE
223265	27/04/2023 16:36	27/04/2023	22/12/2023 16:36	41.697951	1.013288667	365	43	179	91	541	27/04/2023 16:36	lleida	0	PJWJ	4010.269163	308	5.133333333	3	Travelling	353.8455686	23.58087827	DAY	39	210	Agricultural	0.135153584	9	FALSE
223265	27/04/2023 16:41	27/04/2023	22/12/2023 16:41	41.72115733	1.014937333	337	53	101	26	1423	27/04/2023 16:41	lleida	0	PJWJ	2587.257078	310	5.166666667	4	Extensive search	540.8307413	22.61575828	DAY	39	210	Agricultural	0.206594998	9	FALSE
223265	27/04/2023 16:46	27/04/2023	22/12/2023 16:46	41.712574	1.032526667	276	1	278	-507	890	27/04/2023 16:46	lleida	0	PJWJ	2176.840428	310	5.166666667	1	Resting	339.0268898	21.63934759	DAY	39	210	Agricultural	0.129491812	9	FALSE
223265	27/04/2023 16:52	27/04/2023	22/12/2023 16:52	41.71231833	1.032915333	278	0	211	-497	1035	27/04/2023 16:52	lleida	0	PJWJ	51.74187348	330	5.5	4	Extensive search	359.9523619	20.6133061	DAY	39	210	Agricultural	0.137486806	9	FALSE
223265	27/04/2023 16:57	27/04/2023	22/12/2023 16:57	41.70734133	1.023751	307	39	95	-190	1840	27/04/2023 16:57	lleida	0	PJWJ	1159.891231	308	5.133333333	3	Travelling	422.8031907	19.66278219	DAY	39	232	Agricultural	0.161500219	9	FALSE
223265	27/04/2023 17:02	27/04/2023	22/12/2023 17:02	41.69503	0.987724333	295	49	106	107	1424	27/04/2023 17:02	lleida	0	PJWJ	4234.55788	310	5.166666667	3	Travelling	291.1310776	18.72598954	DAY	39	232	Agricultural	0.111192262	9	FALSE
223265	27/04/2023 17:07	27/04/2023	22/12/2023 17:07	41.683376	0.950618	239	39	72	-192	1074	27/04/2023 17:07	lleida	0	PJWJ	4325.912375	309	5.15	1	Resting	164.1433276	17.79329955	DAY	39	512	Waterbodies	0.062674059	9	FALSE
223265	27/04/2023 17:22	27/04/2023	22/12/2023 17:22	41.683086	0.949185	245	1	162	-274	1005	27/04/2023 17:22	lleida	0	PJWJ	162.6174951	901	15.01666667	2	Intensive search	85.14971999	15.0002472	DAY	39	512	Waterbodies	0.032492976	9	TRUE
223265	27/04/2023 17:37	27/04/2023	22/12/2023 17:37	41.683277	0.949377	293	1	65	-539	886	27/04/2023 17:37	lleida	0	PJWJ	30.1205655	902	15.03333333	2	Intensive search	165.6724949	12.21420967	DAY	39	512	Waterbodies	0.063258308	9	TRUE
223265	27/04/2023 17:52	27/04/2023	22/12/2023 17:52	41.683098	0.949235	263	1	100	-539	876	27/04/2023 17:52	lleida	0	PJWJ	25.41130544	900	15	2	Intensive search	100.4647687	9.450716232	DAY	39	512	Waterbodies	0.038344396	9	TRUE
223265	27/04/2023 18:07	27/04/2023	22/12/2023 18:07	41.68314	0.949238	243	0	135	-380	979	27/04/2023 18:07	lleida	0	PJWJ	4.682767313	898	14.96666667	2	Intensive search	98.67388078	6.714287304	DAY	39	512	Waterbodies	0.037660151	9	TRUE
223265	27/04/2023 18:22	27/04/2023	22/12/2023 18:22	41.682987	0.949258	227	0	158	-428	942	27/04/2023 18:22	lleida	0	PJWJ	17.160087	905	15.08333333	2	Intensive search	47.85382246	3.982734123	DAY	39	512	Waterbodies	0.018243335	9	TRUE
223265	27/04/2023 18:37	27/04/2023	22/12/2023 18:37	41.683102	0.949222	235	0	153	31	1049	27/04/2023 18:37	lleida	0	PJWJ	13.40144075	896	14.93333333	1	Resting	381.4125829	1.309576691	DAY	39	512	Waterbodies	0.145686111	9	TRUE
223265	27/04/2023 18:52	27/04/2023	22/12/2023 18:52	41.682716	0.948627	338	0	-32	-429	866	27/04/2023 18:52	lleida	0	PJWJ	78.88291095	900	15	2	Intensive search	213.5071671	-1.338717266	DAY	39	512	Waterbodies	0.081534499	9	FALSE
223265	27/04/2023 19:08	27/04/2023	22/12/2023 19:08	41.683044	0.949312	231	0	116	-461	852	27/04/2023 19:08	lleida	0	PJWJ	84.47192991	941	15.68333333	1	Resting	212.6877829	-4.062939974	DAY	39	512	Waterbodies	0.081221437	9	TRUE
223265	28/04/2023 4:37	28/04/2023	22/12/2023 4:37	41.683403	0.949608	285	0	200	-574	814	28/04/2023 4:37	lleida	0	PJWJ	40.42548039	896	14.93333333	1	Resting	131.5326792	-4.307424683	DAY	40	512	Waterbodies	0.050214511	10	FALSE
223265	28/04/2023 4:52	28/04/2023	22/12/2023 4:52	41.683064	0.94982	274	0	135	-415	952	28/04/2023 4:52	lleida	0	PJWJ	44.46735723	899	14.98333333	1	Resting	109.5007984	-1.709157617	DAY	40	512	Waterbodies	0.041796791	10	TRUE
223265	28/04/2023 5:07	28/04/2023	22/12/2023 5:07	41.683086	0.950373	213	0	-45	-125	948	28/04/2023 5:07	lleida	0	PJWJ	61.55678844	901	15.01666667	2	Intensive search	323.7156651	0.938710094	DAY	40	512	Waterbodies	0.123641853	10	FALSE
223265	28/04/2023 5:22	28/04/2023	22/12/2023 5:22	41.683056	0.949553	221	0	88	-539	890	28/04/2023 5:22	lleida	0	PJWJ	91.2665722	899	14.98333333	1	Resting	135.7918541	3.617318555	DAY	40	512	Waterbodies	0.051841813	10	TRUE
223265	28/04/2023 5:37	28/04/2023	22/12/2023 5:37	41.683109	0.949362	203	0	92	-508	910	28/04/2023 5:37	lleida	0	PJWJ	22.04673408	900	15	1	Resting	93.3286902	6.331587146	DAY	40	512	Waterbodies	0.035617915	10	TRUE
223265	28/04/2023 5:52	28/04/2023	22/12/2023 5:52	41.683243	0.949238	206	0	139	-420	957	28/04/2023 5:52	lleida	0	PJWJ	20.30514464	907	15.11666667	1	Resting	47.03486984	9.094392241	DAY	40	512	Waterbodies	0.017930437	10	TRUE
223265	28/04/2023 6:07	28/04/2023	22/12/2023 6:07	41.683247	0.948978	258	0	71	-458	933	28/04/2023 6:07	lleida	0	PJWJ	28.92226065	893	14.88333333	1	Resting	63.45075455	11.83630583	DAY	40	512	Waterbodies	0.024202454	10	TRUE
223265	28/04/2023 6:22	28/04/2023	22/12/2023 6:22	41.682583	0.948475	315	0	88	-416	952	28/04/2023 6:22	lleida	0	PJWJ	92.64451061	907	15.11666667	2	Intensive search	44.18573952	14.63824788	DAY	40	512	Waterbodies	0.01684187	10	FALSE
223265	28/04/2023 6:37	28/04/2023	22/12/2023 6:37	41.68309	0.94926	228	0	148	-341	989	28/04/2023 6:37	lleida	0	PJWJ	103.9358203	907	15.11666667	4	Extensive search	94.67689009	17.45375412	DAY	40	512	Waterbodies	0.036133021	10	TRUE
223265	28/04/2023 6:52	28/04/2023	22/12/2023 6:52	41.6581725	0.9508805	245	0	153	-318	1000	28/04/2023 6:52	lleida	0	PJWJ	2776.956068	885	14.75	4	Extensive search	157.6806798	20.208283	DAY	40	123	Dump	0.060204876	10	FALSE
223265	28/04/2023 6:57	28/04/2023	22/12/2023 6:57	41.65938933	0.947898333	249	49	-28	-133	461	28/04/2023 6:57	lleida	0	PJWJ	358.2384143	312	5.2	3	Travelling	434.2490298	21.1780651	DAY	40	210	Agricultural	0.16587333	10	FALSE
223265	28/04/2023 7:02	28/04/2023	22/12/2023 7:02	41.68041067	0.927883667	256	1	-85	-614	805	28/04/2023 7:02	lleida	0	PJWJ	3228.179329	311	5.183333333	1	Resting	267.0405065	22.13184169	DAY	40	210	Agricultural	0.101987979	10	FALSE
223265	28/04/2023 7:08	28/04/2023	22/12/2023 7:08	41.68076567	0.927608667	253	2	24	-419	1051	28/04/2023 7:08	lleida	0	PJWJ	49.94258804	309	5.15	1	Resting	288.7881835	23.09387669	DAY	40	210	Agricultural	0.110297112	10	FALSE
223265	28/04/2023 7:13	28/04/2023	22/12/2023 7:13	41.68135433	0.927188	253	0	215	-432	924	28/04/2023 7:13	lleida	0	PJWJ	80.46807033	312	5.2	4	Extensive search	246.5390655	24.0647532	DAY	40	210	Agricultural	0.094154994	10	FALSE
223265	28/04/2023 7:18	28/04/2023	22/12/2023 7:18	41.68182	0.934745667	249	35	-8	-107	263	28/04/2023 7:18	lleida	0	PJWJ	842.2050689	309	5.15	3	Travelling	566.4764003	25.0316348	DAY	40	320	Forest	0.216393434	10	FALSE
223265	28/04/2023 7:23	28/04/2023	22/12/2023 7:23	41.682789	0.94919	212	0	79	-530	891	28/04/2023 7:23	lleida	0	PJWJ	1610.19996	310	5.166666667	1	Resting	169.9988315	26.00586799	DAY	40	512	Waterbodies	0.064911271	10	TRUE
223265	28/04/2023 7:38	28/04/2023	22/12/2023 7:38	41.683197	0.949892	299	1	131	-410	954	28/04/2023 7:38	lleida	0	PJWJ	90.30742355	900	15	2	Intensive search	118.8368723	28.79667236	DAY	40	512	Waterbodies	0.045363824	10	FALSE
223265	28/04/2023 7:53	28/04/2023	22/12/2023 7:53	41.683121	0.949687	248	1	-11	-537	890	28/04/2023 7:53	lleida	0	PJWJ	24.31749266	902	15.03333333	1	Resting	126.3292442	31.57764328	DAY	40	512	Waterbodies	0.048226435	10	TRUE
223265	28/04/2023 8:08	28/04/2023	22/12/2023 8:08	41.683083	0.949423	253	0	127	-446	1012	28/04/2023 8:08	lleida	0	PJWJ	29.66628961	907	15.11666667	1	Resting	70.11666999	34.35135668	DAY	40	512	Waterbodies	0.0267493	10	TRUE
223265	28/04/2023 8:23	28/04/2023	22/12/2023 8:23	41.683147	0.949527	209	0	145	-455	934	28/04/2023 8:23	lleida	0	PJWJ	13.58185473	891	14.85	1	Resting	71.42072735	37.04647905	DAY	40	512	Waterbodies	0.027247541	10	TRUE
223265	28/04/2023 8:38	28/04/2023	22/12/2023 8:38	41.68359	0.949462	120	1	61	-523	902	28/04/2023 8:38	lleida	0	PJWJ	49.79413132	902	15.03333333	2	Intensive search	89.75274284	39.73537593	DAY	40	512	Waterbodies	0.034251653	10	FALSE
223265	28/04/2023 8:53	28/04/2023	22/12/2023 8:53	41.683212	0.949515	173	1	137	-367	981	28/04/2023 8:53	lleida	0	PJWJ	42.4490885	898	14.96666667	2	Intensive search	122.1457402	42.36294748	DAY	40	512	Waterbodies	0.046628043	10	TRUE
223265	28/04/2023 9:08	28/04/2023	22/12/2023 9:08	41.68346	0.949508	194	0	139	-559	867	28/04/2023 9:08	lleida	0	PJWJ	27.59132349	911	15.18333333	2	Intensive search	102.8110348	44.96486043	DAY	40	512	Waterbodies	0.039240834	10	FALSE
223265	28/04/2023 9:23	28/04/2023	22/12/2023 9:23	41.683105	0.949452	177	0	88	-348	993	28/04/2023 9:23	lleida	0	PJWJ	39.96824002	902	15.03333333	1	Resting	124.4535093	47.46337323	DAY	40	512	Waterbodies	0.047509773	10	TRUE
223265	28/04/2023 9:38	28/04/2023	22/12/2023 9:38	41.683125	0.949743	189	1	177	-423	944	28/04/2023 9:38	lleida	0	PJWJ	32.44318811	886	14.76666667	1	Resting	69.8165638	49.82489867	DAY	40	512	Waterbodies	0.026634638	10	TRUE
223265	28/04/2023 9:53	28/04/2023	22/12/2023 9:53	41.68364	0.949247	186	3	145	-311	999	28/04/2023 9:53	lleida	0	PJWJ	79.52238802	901	15.01666667	2	Intensive search	30.27846285	52.1105322	DAY	40	512	Waterbodies	0.011528318	10	FALSE
223265	28/04/2023 10:08	28/04/2023	22/12/2023 10:08	41.683281	0.949482	184	0	148	-417	947	28/04/2023 10:08	lleida	0	PJWJ	47.71992457	907	15.11666667	4	Extensive search	224.6793356	54.26989023	DAY	40	512	Waterbodies	0.085803048	10	TRUE
223265	28/04/2023 10:24	28/04/2023	22/12/2023 10:24	41.6739635	0.93812625	305	38	90	140	962	28/04/2023 10:24	lleida	0	PJWJ	1633.722135	927	15.45	4	Extensive search	366.7043927	56.29883723	DAY	40	210	Agricultural	0.140066554	10	FALSE
223265	28/04/2023 10:29	28/04/2023	22/12/2023 10:29	41.65597367	0.955217667	279	30	160	11	1475	28/04/2023 10:29	lleida	0	PJWJ	2759.807472	310	5.166666667	4	Extensive search	444.6796813	56.95273485	DAY	40	210	Agricultural	0.169858568	10	FALSE
223265	28/04/2023 10:34	28/04/2023	22/12/2023 10:34	41.65769333	0.966580333	200	0	36	-520	964	28/04/2023 10:34	lleida	0	PJWJ	1278.215372	313	5.216666667	1	Resting	357.9442782	57.56847226	DAY	40	210	Agricultural	0.136719577	10	FALSE
223265	28/04/2023 10:39	28/04/2023	22/12/2023 10:39	41.657983	0.966246667	197	3	98	-303	857	28/04/2023 10:39	lleida	0	PJWJ	49.14344637	312	5.2	1	Resting	234.0894531	58.14996483	DAY	40	210	Agricultural	0.089398371	10	FALSE
223265	28/04/2023 10:44	28/04/2023	22/12/2023 10:44	41.658273	0.965844667	180	4	-90	17	865	28/04/2023 10:44	lleida	0	PJWJ	55.13057182	311	5.183333333	1	Resting	208.3554887	58.70033757	DAY	40	232	Agricultural	0.079566197	10	FALSE
223265	28/04/2023 10:50	28/04/2023	22/12/2023 10:50	41.65840167	0.965696667	194	0	246	202	1044	28/04/2023 10:50	lleida	0	PJWJ	21.81125105	311	5.183333333	3	Travelling	266.1198268	59.22013456	DAY	40	232	Agricultural	0.101636215	10	FALSE
223265	28/04/2023 10:55	28/04/2023	22/12/2023 10:55	41.67408667	0.954811	269	71	107	-15	1251	28/04/2023 10:55	lleida	0	PJWJ	2123.367757	310	5.166666667	3	Travelling	207.9127989	59.68845475	DAY	40	210	Agricultural	0.079397059	10	FALSE
223265	28/04/2023 11:00	28/04/2023	22/12/2023 11:00	41.683685	0.949643	191	1	203	-76	1084	28/04/2023 11:00	lleida	0	PJWJ	1212.370723	311	5.183333333	1	Resting	97.04846467	60.13162381	DAY	40	512	Waterbodies	0.037039129	10	FALSE
223265	28/04/2023 11:15	28/04/2023	22/12/2023 11:15	41.683102	0.949048	198	0	102	-526	896	28/04/2023 11:15	lleida	0	PJWJ	92.64695226	910	15.16666667	1	Resting	380.0827945	61.2479048	DAY	40	512	Waterbodies	0.145178039	10	TRUE
223265	28/04/2023 11:30	28/04/2023	22/12/2023 11:30	41.683071	0.949167	199	2	70	-212	998	28/04/2023 11:30	lleida	0	PJWJ	13.67755099	892	14.86666667	1	Resting	137.4174625	62.00892435	DAY	40	512	Waterbodies	0.05246291	10	TRUE
223265	28/04/2023 11:45	28/04/2023	22/12/2023 11:45	41.68027475	0.948976	220	29	112	-267	1844	28/04/2023 11:45	lleida	0	PJWJ	311.6986959	897	14.95	3	Travelling	760.7419732	62.4159952	DAY	40	512	Waterbodies	0.29061647	10	FALSE
223265	28/04/2023 11:50	28/04/2023	22/12/2023 11:50	41.672864	0.949696333	216	12	45	7	536	28/04/2023 11:50	lleida	0	PJWJ	828.0424566	311	5.183333333	1	Resting	534.3189195	62.47570021	DAY	40	210	Agricultural	0.204107027	10	FALSE
223265	28/04/2023 11:55	28/04/2023	22/12/2023 11:55	41.672689	0.950562333	226	16	93	156	691	28/04/2023 11:55	lleida	0	PJWJ	98.26846168	310	5.166666667	2	Intensive search	409.0615834	62.48230251	DAY	40	210	Agricultural	0.156249963	10	FALSE
223265	28/04/2023 12:00	28/04/2023	22/12/2023 12:00	41.67273733	0.9504	226	14	118	-216	1408	28/04/2023 12:00	lleida	0	PJWJ	18.83885331	310	5.166666667	1	Resting	420.2200966	62.44304459	DAY	40	210	Agricultural	0.160513296	10	FALSE
223265	28/04/2023 12:06	28/04/2023	22/12/2023 12:06	41.672989	0.950046	226	0	32	-556	863	28/04/2023 12:06	lleida	0	PJWJ	48.3079153	310	5.166666667	1	Resting	343.2839696	62.35818645	DAY	40	210	Agricultural	0.131118314	10	FALSE
223265	28/04/2023 12:11	28/04/2023	22/12/2023 12:11	41.67309433	0.950206667	224	11	16	-137	1221	28/04/2023 12:11	lleida	0	PJWJ	21.36756572	310	5.166666667	1	Resting	406.6681069	62.2284402	DAY	40	210	Agricultural	0.155335488	10	FALSE
223265	28/04/2023 12:16	28/04/2023	22/12/2023 12:16	41.673711	0.949468667	225	32	45	-255	401	28/04/2023 12:16	lleida	0	PJWJ	106.9634691	310	5.166666667	1	Resting	445.8006041	62.05396517	DAY	40	210	Agricultural	0.170286839	10	FALSE
223265	28/04/2023 12:21	28/04/2023	22/12/2023 12:21	41.683342	0.949135	231	1	60	-590	859	28/04/2023 12:21	lleida	0	PJWJ	1071.716298	313	5.216666667	1	Resting	167.2932999	61.82492122	DAY	40	512	Waterbodies	0.063877569	10	TRUE
223265	28/04/2023 12:36	28/04/2023	22/12/2023 12:36	41.683418	0.949173	227	1	84	-577	767	28/04/2023 12:36	lleida	0	PJWJ	9.449926639	898	14.96666667	1	Resting	204.6678372	60.9587176	DAY	40	512	Waterbodies	0.078157256	10	TRUE
223265	28/04/2023 12:51	28/04/2023	22/12/2023 12:51	41.683613	0.949292	197	2	215	-162	1020	28/04/2023 12:51	lleida	0	PJWJ	25.40628051	899	14.98333333	1	Resting	189.9102076	59.76683372	DAY	40	512	Waterbodies	0.07251881	10	FALSE
223265	28/04/2023 13:06	28/04/2023	22/12/2023 13:06	41.683014	0.950032	222	4	79	-22	1048	28/04/2023 13:06	lleida	0	PJWJ	105.8873517	899	14.98333333	1	Resting	235.5214827	58.28832321	DAY	40	512	Waterbodies	0.089945507	10	FALSE
223265	28/04/2023 13:21	28/04/2023	22/12/2023 13:21	41.683205	0.948928	212	1	117	-421	952	28/04/2023 13:21	lleida	0	PJWJ	124.6174972	901	15.01666667	1	Resting	201.4246906	56.55835972	DAY	40	512	Waterbodies	0.076918148	10	TRUE
223265	28/04/2023 13:36	28/04/2023	22/12/2023 13:36	41.68314	0.948872	212	2	82	-332	993	28/04/2023 13:36	lleida	0	PJWJ	9.542051059	900	15	1	Resting	62.2307576	54.61995996	DAY	40	512	Waterbodies	0.023736329	10	TRUE
223265	28/04/2023 13:51	28/04/2023	22/12/2023 13:51	41.683022	0.948908	224	0	72	-515	911	28/04/2023 13:51	lleida	0	PJWJ	13.72019708	899	14.98333333	3	Travelling	179.886019	52.50848405	DAY	40	512	Waterbodies	0.068688868	10	TRUE
223265	28/04/2023 14:06	28/04/2023	22/12/2023 14:06	41.67212775	0.95139075	248	54	10	15	805	28/04/2023 14:06	lleida	0	PJWJ	1242.632784	900	15	4	Extensive search	423.6453991	50.25384866	DAY	40	210	Agricultural	0.161822001	10	FALSE
223265	28/04/2023 14:11	28/04/2023	22/12/2023 14:11	41.67312367	0.949551333	249	1	284	-440	894	28/04/2023 14:11	lleida	0	PJWJ	232.6473272	311	5.183333333	2	Intensive search	109.0551626	49.44455277	DAY	40	210	Agricultural	0.041626527	10	FALSE
223265	28/04/2023 14:17	28/04/2023	22/12/2023 14:17	41.67296067	0.949756	249	1	161	-699	886	28/04/2023 14:17	lleida	0	PJWJ	29.10011478	322	5.366666667	4	Extensive search	372.7218807	48.5919749	DAY	40	210	Agricultural	0.142365655	10	FALSE
223265	28/04/2023 14:22	28/04/2023	22/12/2023 14:22	41.66721433	0.948215333	257	41	287	-341	1332	28/04/2023 14:22	lleida	0	PJWJ	661.6323959	309	5.15	4	Extensive search	60.01079906	47.76519732	DAY	40	210	Agricultural	0.02288815	10	FALSE
223265	28/04/2023 14:27	28/04/2023	22/12/2023 14:27	41.661594	0.965926667	271	22	462	70	1278	28/04/2023 14:27	lleida	0	PJWJ	2066.747166	309	5.15	3	Travelling	388.2913207	46.91405893	DAY	40	210	Agricultural	0.14831427	10	FALSE
223265	28/04/2023 14:32	28/04/2023	22/12/2023 14:32	41.65063733	0.979092	347	28	160	-162	1982	28/04/2023 14:32	lleida	0	PJWJ	1904.991879	310	5.166666667	3	Travelling	522.9774711	46.05443013	DAY	40	210	Agricultural	0.1997738	10	FALSE
223265	28/04/2023 14:37	28/04/2023	22/12/2023 14:37	41.63658367	0.998236667	367	23	91	-9	716	28/04/2023 14:37	lleida	0	PJWJ	2641.396453	309	5.15	3	Travelling	588.0867354	45.18430363	DAY	40	210	Agricultural	0.224650093	10	FALSE
223265	28/04/2023 14:42	28/04/2023	22/12/2023 14:42	41.62404	1.015159333	322	32	-41	-205	1811	28/04/2023 14:42	lleida	0	PJWJ	2342.81692	309	5.15	3	Travelling	789.510484	44.30504108	DAY	40	150	Urban	0.301608053	10	FALSE
223265	28/04/2023 14:48	28/04/2023	22/12/2023 14:48	41.621815	1.042321	303	36	142	-45	302	28/04/2023 14:48	lleida	0	PJWJ	3031.207971	309	5.15	4	Extensive search	588.1507177	43.40545164	DAY	40	210	Agricultural	0.224674539	10	FALSE
223265	28/04/2023 14:53	28/04/2023	22/12/2023 14:53	41.61212533	1.044739	348	57	150	209	745	28/04/2023 14:53	lleida	0	PJWJ	1110.622498	310	5.166666667	4	Extensive search	203.2004143	42.51457459	DAY	40	171	Urban	0.077596598	10	FALSE
223265	28/04/2023 14:58	28/04/2023	22/12/2023 14:58	41.61580533	1.029447333	372	33	122	-51	893	28/04/2023 14:58	lleida	0	PJWJ	1749.378114	309	5.15	3	Travelling	56.97107277	41.62653814	DAY	40	210	Agricultural	0.021726762	10	FALSE
223265	28/04/2023 15:03	28/04/2023	22/12/2023 15:03	41.63941967	0.996263333	367	62	-78	62	1263	28/04/2023 15:03	lleida	0	PJWJ	4529.847938	310	5.166666667	3	Travelling	320.3847834	40.73503716	DAY	40	210	Agricultural	0.122369223	10	FALSE
223265	28/04/2023 15:08	28/04/2023	22/12/2023 15:08	41.66148267	0.971249	521	20	98	-70	1205	28/04/2023 15:08	lleida	0	PJWJ	3709.608806	309	5.15	3	Travelling	243.1417076	39.83598737	DAY	40	210	Agricultural	0.092856966	10	FALSE
223265	28/04/2023 15:14	28/04/2023	22/12/2023 15:14	41.683262	0.949113	249	0	-56	-583	861	28/04/2023 15:14	lleida	0	PJWJ	3453.766904	327	5.45	4	Extensive search	416.4898589	38.87665929	DAY	40	512	Waterbodies	0.159088084	10	TRUE
223265	28/04/2023 15:28	28/04/2023	22/12/2023 15:28	41.6691675	0.98194	294	26	-317	-221	485	28/04/2023 15:28	lleida	0	PJWJ	3973.4583	883	14.71666667	4	Extensive search	375.7075485	36.21317596	DAY	40	210	Agricultural	0.143506389	10	FALSE
223265	28/04/2023 15:33	28/04/2023	22/12/2023 15:33	41.684414	0.979042	289	47	90	197	441	28/04/2023 15:33	lleida	0	PJWJ	1725.930157	311	5.183333333	4	Extensive search	301.4040089	35.27180379	DAY	40	210	Agricultural	0.11511724	10	FALSE
223265	28/04/2023 15:34	28/04/2023	22/12/2023 15:34	41.684454	0.9792505	287	46	230	139	921	28/04/2023 15:34	lleida	0	PJWJ	23.61347375	1	0.016666667	4	Extensive search	445.4254198	35.26861488	DAY	40	210	Agricultural	0.170143492	10	FALSE
223265	28/04/2023 15:39	28/04/2023	22/12/2023 15:39	41.69853867	0.956508667	287	36	139	-49	402	28/04/2023 15:39	lleida	0	PJWJ	2975.199122	308	5.133333333	4	Extensive search	237.3979641	34.34770292	DAY	40	210	Agricultural	0.090662454	10	FALSE
223265	28/04/2023 15:44	28/04/2023	22/12/2023 15:44	41.683292	0.949415	255	0	42	-651	793	28/04/2023 15:44	lleida	0	PJWJ	1870.179126	316	5.266666667	2	Intensive search	386.0928364	33.39370003	DAY	40	512	Waterbodies	0.147474296	10	TRUE
223265	28/04/2023 15:59	28/04/2023	22/12/2023 15:59	41.683514	0.949432	232	1	180	-346	970	28/04/2023 15:59	lleida	0	PJWJ	24.76115124	894	14.9	1	Resting	115.4694952	30.65400699	DAY	40	512	Waterbodies	0.044077251	10	FALSE
223265	28/04/2023 16:14	28/04/2023	22/12/2023 16:14	41.68343	0.949313	201	0	130	-487	915	28/04/2023 16:14	lleida	0	PJWJ	16.20054684	914	15.23333333	1	Resting	83.72674075	27.8332501	DAY	40	512	Waterbodies	0.031949299	10	TRUE
223265	28/04/2023 16:29	28/04/2023	22/12/2023 16:29	41.683273	0.949137	195	0	139	-117	1048	28/04/2023 16:29	lleida	0	PJWJ	26.23107653	887	14.78333333	1	Resting	245.2358064	25.08320952	DAY	40	512	Waterbodies	0.093657058	10	TRUE
223265	28/04/2023 16:44	28/04/2023	22/12/2023 16:44	41.683422	0.948737	194	0	136	-444	934	28/04/2023 16:44	lleida	0	PJWJ	47.47616527	899	14.98333333	1	Resting	203.5719065	22.28941625	DAY	40	512	Waterbodies	0.077738534	10	FALSE
223265	28/04/2023 16:59	28/04/2023	22/12/2023 16:59	41.6860285	0.94845775	222	47	284	-261	888	28/04/2023 16:59	lleida	0	PJWJ	291.5309313	900	15	1	Resting	220.1871779	19.49133035	DAY	40	512	Waterbodies	0.08408673	10	FALSE
223265	28/04/2023 17:04	28/04/2023	22/12/2023 17:04	41.705884	0.920479333	201	9	107	-93	1589	28/04/2023 17:04	lleida	0	PJWJ	3815.772072	313	5.216666667	1	Resting	542.7734247	18.54067566	DAY	40	330	Forest	0.207337239	10	FALSE
223265	28/04/2023 17:09	28/04/2023	22/12/2023 17:09	41.70597833	0.920278333	203	0	299	-424	909	28/04/2023 17:09	lleida	0	PJWJ	24.6956169	314	5.233333333	1	Resting	208.3522646	17.56622819	DAY	40	210	Agricultural	0.079564965	10	FALSE
223265	28/04/2023 17:15	28/04/2023	22/12/2023 17:15	41.70602033	0.920362667	203	2	112	-519	892	28/04/2023 17:15	lleida	0	PJWJ	10.47870812	333	5.55	1	Resting	241.23831	16.53360222	DAY	40	210	Agricultural	0.092129735	10	FALSE
223265	28/04/2023 17:20	28/04/2023	22/12/2023 17:20	41.70558533	0.920805333	203	0	156	-128	1046	28/04/2023 17:20	lleida	0	PJWJ	69.02575234	310	5.166666667	1	Resting	141.1024114	15.5731345	DAY	40	210	Agricultural	0.053870818	10	FALSE
223265	28/04/2023 17:25	28/04/2023	22/12/2023 17:25	41.705405	0.921099333	204	0	157	-258	1004	28/04/2023 17:25	lleida	0	PJWJ	38.36061441	309	5.15	3	Travelling	154.8188197	14.61719817	DAY	40	210	Agricultural	0.059111445	10	FALSE
223265	28/04/2023 17:30	28/04/2023	22/12/2023 17:30	41.692084	0.930067333	269	34	-10	240	894	28/04/2023 17:30	lleida	0	PJWJ	1785.962559	309	5.15	3	Travelling	282.0558913	13.65472655	DAY	40	210	Agricultural	0.107724906	10	FALSE
223265	28/04/2023 17:35	28/04/2023	22/12/2023 17:35	41.683144	0.94908	259	1	22	-281	1005	28/04/2023 17:35	lleida	0	PJWJ	2336.768069	309	5.15	1	Resting	277.1690348	12.68676565	DAY	40	512	Waterbodies	0.105857785	10	TRUE
223265	28/04/2023 17:50	28/04/2023	22/12/2023 17:50	41.683155	0.94908	250	0	105	145	1042	28/04/2023 17:50	lleida	0	PJWJ	1.223321511	901	15.01666667	4	Extensive search	282.7934785	9.920206643	DAY	40	512	Waterbodies	0.108006716	10	TRUE
223265	28/04/2023 18:05	28/04/2023	22/12/2023 18:05	41.7040385	0.916983	209	4	81	-369	788	28/04/2023 18:05	lleida	0	PJWJ	4258.997905	900	15	4	Extensive search	161.3577456	7.205750664	DAY	40	210	Agricultural	0.061609772	10	FALSE
223265	28/04/2023 18:11	28/04/2023	22/12/2023 18:11	41.70561233	0.920432667	215	2	99	-760	863	28/04/2023 18:11	lleida	0	PJWJ	421.7298276	311	5.183333333	1	Resting	285.1569693	6.261967769	DAY	40	210	Agricultural	0.108909735	10	FALSE
223265	28/04/2023 18:16	28/04/2023	22/12/2023 18:16	41.70555767	0.921147667	215	2	-78	-363	989	28/04/2023 18:16	lleida	0	PJWJ	79.75885301	310	5.166666667	1	Resting	268.8524413	5.326144425	DAY	40	210	Agricultural	0.102680264	10	FALSE
223265	28/04/2023 18:21	28/04/2023	22/12/2023 18:21	41.70595167	0.920873667	228	0	-124	-619	998	28/04/2023 18:21	lleida	0	PJWJ	53.37378183	310	5.166666667	4	Extensive search	122.7485256	4.394653498	DAY	40	330	Forest	0.04685835	10	FALSE
223265	28/04/2023 18:26	28/04/2023	22/12/2023 18:26	41.70192467	0.924606	227	2	-84	-677	781	28/04/2023 18:26	lleida	0	PJWJ	610.6601262	310	5.166666667	1	Resting	209.069482	3.462788872	DAY	40	210	Agricultural	0.079838993	10	FALSE
223265	28/04/2023 18:31	28/04/2023	22/12/2023 18:31	41.70236967	0.925081333	225	0	38	-294	1018	28/04/2023 18:31	lleida	0	PJWJ	72.41807893	310	5.166666667	1	Resting	126.033447	2.538387397	DAY	40	210	Agricultural	0.048113419	10	FALSE
223265	28/04/2023 18:36	28/04/2023	22/12/2023 18:36	41.702147	0.925371	225	1	199	-400	903	28/04/2023 18:36	lleida	0	PJWJ	40.63556748	309	5.15	3	Travelling	238.8111557	1.621039861	DAY	40	210	Agricultural	0.091202392	10	FALSE
223265	28/04/2023 18:42	28/04/2023	22/12/2023 18:42	41.69620133	0.928628	228	37	185	-147	1692	28/04/2023 18:42	lleida	0	PJWJ	753.9613444	312	5.2	3	Travelling	504.3503981	0.695267284	DAY	40	210	Agricultural	0.192656955	10	FALSE
223265	28/04/2023 18:47	28/04/2023	22/12/2023 18:47	41.683319	0.94936	208	1	99	-175	1029	28/04/2023 18:47	lleida	0	PJWJ	2714.75539	310	5.166666667	4	Extensive search	238.9885122	-0.234743703	DAY	40	512	Waterbodies	0.091270155	10	TRUE
223265	28/04/2023 19:02	28/04/2023	22/12/2023 19:02	41.7057505	0.92153875	249	0	130	-578	857	28/04/2023 19:02	lleida	0	PJWJ	3974.780647	903	15.05	4	Extensive search	517.9176469	-2.832974464	DAY	40	210	Agricultural	0.197840593	10	FALSE
223265	28/04/2023 19:07	28/04/2023	22/12/2023 19:07	41.685683	0.937155	223	37	-48	60	1764	28/04/2023 19:07	lleida	0	PJWJ	2828.005928	310	5.166666667	4	Extensive search	655.9720374	-3.742251964	DAY	40	210	Agricultural	0.250587027	10	FALSE
223265	28/04/2023 19:12	28/04/2023	22/12/2023 19:12	41.683388	0.949195	197	3	143	-364	984	28/04/2023 19:12	lleida	0	PJWJ	1363.269741	310	5.166666667	1	Resting	209.1134591	-4.636566416	DAY	40	512	Waterbodies	0.079855795	10	TRUE
223265	29/04/2023 4:27	29/04/2023	22/12/2023 4:27	41.6833	0.949898	324	0	113	-266	1025	29/04/2023 4:27	lleida	0	PJWJ	87.56040818	903	15.05	2	Intensive search	128.4399937	-5.728472897	DAY	41	512	Waterbodies	0.049032889	11	FALSE
223265	29/04/2023 4:42	29/04/2023	22/12/2023 4:42	41.683014	0.949477	241	0	170	-39	1048	29/04/2023 4:42	lleida	0	PJWJ	56.60692654	905	15.08333333	1	Resting	155.2279343	-3.148794152	DAY	41	512	Waterbodies	0.059267755	11	TRUE
223265	29/04/2023 4:58	29/04/2023	22/12/2023 4:58	41.682961	0.949318	228	0	357	-222	963	29/04/2023 4:58	lleida	0	PJWJ	18.64135255	917	15.28333333	1	Resting	154.2757169	-0.485546349	DAY	41	512	Waterbodies	0.058903942	11	TRUE
223265	29/04/2023 5:12	29/04/2023	22/12/2023 5:12	41.683048	0.949315	279	0	164	-477	902	29/04/2023 5:12	lleida	0	PJWJ	9.681112548	876	14.6	1	Resting	107.7922309	2.099144229	DAY	41	512	Waterbodies	0.041143999	11	TRUE
223265	29/04/2023 5:27	29/04/2023	22/12/2023 5:27	41.682957	0.949263	207	0	107	-474	922	29/04/2023 5:27	lleida	0	PJWJ	11.65635074	900	15	1	Resting	58.45084709	4.790132625	DAY	41	512	Waterbodies	0.022292139	11	TRUE
223265	29/04/2023 5:42	29/04/2023	22/12/2023 5:42	41.682674	0.949198	248	0	86	-432	942	29/04/2023 5:42	lleida	0	PJWJ	32.29243116	907	15.11666667	2	Intensive search	128.0262423	7.533146761	DAY	41	512	Waterbodies	0.048874807	11	TRUE
223265	29/04/2023 5:57	29/04/2023	22/12/2023 5:57	41.683357	0.948922	271	0	84	-540	603	29/04/2023 5:57	lleida	0	PJWJ	81.92608481	894	14.9	2	Intensive search	246.0889351	10.26241764	DAY	41	512	Waterbodies	0.093983013	11	TRUE
223265	29/04/2023 6:12	29/04/2023	22/12/2023 6:12	41.682968	0.949295	239	0	50	-443	946	29/04/2023 6:12	lleida	0	PJWJ	59.93936805	897	14.95	1	Resting	105.2787233	13.02171569	DAY	41	512	Waterbodies	0.040183663	11	TRUE
223265	29/04/2023 6:27	29/04/2023	22/12/2023 6:27	41.682945	0.949382	236	0	268	-114	1022	29/04/2023 6:27	lleida	0	PJWJ	10.00904183	901	15.01666667	1	Resting	239.9691962	15.80910383	DAY	41	512	Waterbodies	0.091644845	11	TRUE
223265	29/04/2023 6:42	29/04/2023	22/12/2023 6:42	41.682865	0.949867	258	0	245	-408	944	29/04/2023 6:42	lleida	0	PJWJ	54.67349862	911	15.18333333	1	Resting	160.7230177	18.63899872	DAY	41	512	Waterbodies	0.061367262	11	FALSE
223265	29/04/2023 6:57	29/04/2023	22/12/2023 6:57	41.682896	0.949848	254	0	140	-410	953	29/04/2023 6:57	lleida	0	PJWJ	4.043708645	900	15	1	Resting	183.9730695	21.4405069	DAY	41	512	Waterbodies	0.070250408	11	FALSE
223265	29/04/2023 7:12	29/04/2023	22/12/2023 7:12	41.682762	0.949705	242	0	236	65	1031	29/04/2023 7:12	lleida	0	PJWJ	21.7958344	891	14.85	1	Resting	368.1066878	24.21488579	DAY	41	512	Waterbodies	0.140602329	11	TRUE
223265	29/04/2023 7:27	29/04/2023	22/12/2023 7:27	41.682877	0.949692	272	0	153	-503	886	29/04/2023 7:27	lleida	0	PJWJ	12.8707469	905	15.08333333	1	Resting	156.4087137	27.02852454	DAY	41	512	Waterbodies	0.059718896	11	TRUE
223265	29/04/2023 7:43	29/04/2023	22/12/2023 7:43	41.683086	0.949278	268	0	126	-496	924	29/04/2023 7:43	lleida	0	PJWJ	51.58131228	923	15.38333333	1	Resting	87.37200341	29.88709622	DAY	41	512	Waterbodies	0.033342044	11	TRUE
223265	29/04/2023 7:57	29/04/2023	22/12/2023 7:57	41.683052	0.94922	273	0	152	-349	987	29/04/2023 7:57	lleida	0	PJWJ	7.477587208	871	14.51666667	1	Resting	110.8465408	32.56879546	DAY	41	512	Waterbodies	0.042310959	11	TRUE
223265	29/04/2023 8:12	29/04/2023	22/12/2023 8:12	41.683079	0.948962	312	1	61	-579	852	29/04/2023 8:12	lleida	0	PJWJ	28.85305554	900	15	1	Resting	207.3748515	35.31617186	DAY	41	512	Waterbodies	0.079191525	11	TRUE
223265	29/04/2023 8:27	29/04/2023	22/12/2023 8:27	41.682522	0.948912	264	14	7	-2	1017	29/04/2023 8:27	lleida	0	PJWJ	62.19369886	898	14.96666667	1	Resting	361.5043544	38.02595928	DAY	41	512	Waterbodies	0.138079776	11	FALSE
223265	29/04/2023 8:42	29/04/2023	22/12/2023 8:42	41.681101	0.9505715	225	1	144	-520	901	29/04/2023 8:42	lleida	0	PJWJ	242.9887883	902	15.03333333	2	Intensive search	207.6106157	40.70796759	DAY	41	512	Waterbodies	0.079281604	11	FALSE
223265	29/04/2023 8:57	29/04/2023	22/12/2023 8:57	41.682774	0.949405	246	3	94	-363	986	29/04/2023 8:57	lleida	0	PJWJ	226.8275512	909	15.15	1	Resting	12.47437471	43.35455609	DAY	41	512	Waterbodies	0.004725911	11	TRUE
223265	29/04/2023 9:12	29/04/2023	22/12/2023 9:12	41.682751	0.949378	253	1	102	-446	941	29/04/2023 9:12	lleida	0	PJWJ	3.94477977	899	14.98333333	1	Resting	34.64354268	45.90774142	DAY	41	512	Waterbodies	0.013196084	11	TRUE
223265	29/04/2023 9:27	29/04/2023	22/12/2023 9:27	41.682392	0.94958	236	7	98	-375	980	29/04/2023 9:27	lleida	0	PJWJ	45.8124951	900	15	2	Intensive search	103.1297695	48.38315834	DAY	41	512	Waterbodies	0.039362613	11	FALSE
223265	29/04/2023 9:42	29/04/2023	22/12/2023 9:42	41.683815	0.948995	170	4	131	-462	928	29/04/2023 9:42	lleida	0	PJWJ	171.1077879	900	15	2	Intensive search	39.78669322	50.75759462	DAY	41	512	Waterbodies	0.015161127	11	FALSE
223265	29/04/2023 9:57	29/04/2023	22/12/2023 9:57	41.683006	0.949297	213	8	123	-390	963	29/04/2023 9:57	lleida	0	PJWJ	96.03574556	899	14.98333333	1	Resting	67.81323088	53.00966019	DAY	41	512	Waterbodies	0.025869225	11	TRUE
223265	29/04/2023 10:12	29/04/2023	22/12/2023 10:12	41.683022	0.949562	245	5	273	-218	924	29/04/2023 10:12	lleida	0	PJWJ	29.52863178	901	15.01666667	1	Resting	141.8227011	55.11798193	DAY	41	512	Waterbodies	0.054146019	11	TRUE
223265	29/04/2023 10:27	29/04/2023	22/12/2023 10:27	41.683407	0.949608	272	2	97	-310	997	29/04/2023 10:27	lleida	0	PJWJ	43.12086071	900	15	3	Travelling	218.3983918	57.044454	DAY	41	512	Waterbodies	0.083403289	11	FALSE
223265	29/04/2023 10:42	29/04/2023	22/12/2023 10:42	41.69430425	0.943373	547	50	107	-15	1200	29/04/2023 10:42	lleida	0	PJWJ	1396.290579	901	15.01666667	4	Extensive search	114.1551822	58.7469381	DAY	41	210	Agricultural	0.043575091	11	FALSE
223265	29/04/2023 10:48	29/04/2023	22/12/2023 10:48	41.700143	0.913304333	311	39	51	-47	1557	29/04/2023 10:48	lleida	0	PJWJ	3406.879654	312	5.2	4	Extensive search	384.1032314	59.26633024	DAY	41	210	Agricultural	0.146714127	11	FALSE
223265	29/04/2023 10:53	29/04/2023	22/12/2023 10:53	41.701346	0.918949333	238	1	24	-228	954	29/04/2023 10:53	lleida	0	PJWJ	641.9681741	312	5.2	1	Resting	138.3256271	59.77228447	DAY	41	210	Agricultural	0.052809892	11	FALSE
223265	29/04/2023 10:58	29/04/2023	22/12/2023 10:58	41.701153	0.919022333	232	1	-226	-445	917	29/04/2023 10:58	lleida	0	PJWJ	22.9483396	316	5.266666667	1	Resting	267.6474394	60.24923615	DAY	41	210	Agricultural	0.102219869	11	FALSE
223265	29/04/2023 11:03	29/04/2023	22/12/2023 11:03	41.69968567	0.918295	232	1	252	-526	811	29/04/2023 11:03	lleida	0	PJWJ	182.1371909	309	5.15	1	Resting	295.7028262	60.68134719	DAY	41	210	Agricultural	0.112938989	11	FALSE
223265	29/04/2023 11:08	29/04/2023	22/12/2023 11:08	41.69940433	0.917696333	201	22	156	-191	646	29/04/2023 11:08	lleida	0	PJWJ	73.57180038	309	5.15	4	Extensive search	224.2961689	61.07609172	DAY	41	210	Agricultural	0.085656652	11	FALSE
223265	29/04/2023 11:13	29/04/2023	22/12/2023 11:13	41.6846505	0.9401085	242	46	25	30	959	29/04/2023 11:13	lleida	0	PJWJ	2984.356613	310	5.166666667	3	Travelling	209.5831195	61.45357266	DAY	41	210	Agricultural	0.080035238	11	FALSE
223265	29/04/2023 11:14	29/04/2023	22/12/2023 11:14	41.684555	0.94029	239	49	28	-59	1388	29/04/2023 11:14	lleida	0	PJWJ	22.81089762	2	0.033333333	3	Travelling	357.2710402	61.45588756	DAY	41	210	Agricultural	0.136462354	11	FALSE
223265	29/04/2023 11:19	29/04/2023	22/12/2023 11:19	41.682961	0.949475	195	0	46	-217	1039	29/04/2023 11:19	lleida	0	PJWJ	1036.879576	312	5.2	2	Intensive search	84.50137925	61.77877711	DAY	41	512	Waterbodies	0.032245265	11	TRUE
223265	29/04/2023 11:34	29/04/2023	22/12/2023 11:34	41.683044	0.949353	193	1	126	-437	942	29/04/2023 11:34	lleida	0	PJWJ	16.41148138	896	14.93333333	1	Resting	243.4875017	62.45858998	DAY	41	512	Waterbodies	0.092989083	11	TRUE
223265	29/04/2023 11:49	29/04/2023	22/12/2023 11:49	41.683445	0.949002	238	1	66	-370	980	29/04/2023 11:49	lleida	0	PJWJ	59.26993757	902	15.03333333	1	Resting	53.76028014	62.76919339	DAY	41	512	Waterbodies	0.020500015	11	FALSE
223265	29/04/2023 12:04	29/04/2023	22/12/2023 12:04	41.6833	0.949035	219	4	131	-320	998	29/04/2023 12:04	lleida	0	PJWJ	16.53805843	898	14.96666667	1	Resting	100.9120014	62.69384183	DAY	41	512	Waterbodies	0.03851527	11	TRUE
223265	29/04/2023 12:19	29/04/2023	22/12/2023 12:19	41.683079	0.949328	222	0	150	-312	992	29/04/2023 12:19	lleida	0	PJWJ	40.81817463	926	15.43333333	1	Resting	109.062913	62.21723401	DAY	41	512	Waterbodies	0.041629488	11	TRUE
223265	29/04/2023 12:34	29/04/2023	22/12/2023 12:34	41.682995	0.949217	230	3	187	-334	989	29/04/2023 12:34	lleida	0	PJWJ	15.48207181	873	14.55	1	Resting	74.59802416	61.41526901	DAY	41	512	Waterbodies	0.02846149	11	TRUE
223265	29/04/2023 12:49	29/04/2023	22/12/2023 12:49	41.683121	0.948977	226	42	53	-386	903	29/04/2023 12:49	lleida	0	PJWJ	30.14861677	903	15.05	2	Intensive search	310.0568677	60.25637096	DAY	41	512	Waterbodies	0.118423237	11	TRUE
223265	29/04/2023 13:04	29/04/2023	22/12/2023 13:04	41.682903	0.949327	271	1	919	-332	1253	29/04/2023 13:04	lleida	0	PJWJ	45.86125881	899	14.98333333	4	Extensive search	605.1202151	58.80790252	DAY	41	512	Waterbodies	0.231158074	11	TRUE
223265	29/04/2023 13:19	29/04/2023	22/12/2023 13:19	41.65938175	0.94678025	315	28	160	-231	964	29/04/2023 13:19	lleida	0	PJWJ	2631.116211	898	14.96666667	4	Extensive search	220.9070561	57.12667202	DAY	41	210	Agricultural	0.084361774	11	FALSE
223265	29/04/2023 13:24	29/04/2023	22/12/2023 13:24	41.68136967	0.939377333	288	29	126	123	783	29/04/2023 13:24	lleida	0	PJWJ	2580.2122	310	5.166666667	4	Extensive search	464.7240837	56.47506229	DAY	41	512	Waterbodies	0.177516932	11	FALSE
223265	29/04/2023 13:29	29/04/2023	22/12/2023 13:29	41.70125833	0.917657667	266	30	157	-144	1564	29/04/2023 13:29	lleida	0	PJWJ	3275.419438	312	5.2	4	Extensive search	477.5844928	55.80531864	DAY	41	210	Agricultural	0.182430508	11	FALSE
223265	29/04/2023 13:34	29/04/2023	22/12/2023 13:34	41.70171967	0.925017333	272	1	239	-536	966	29/04/2023 13:34	lleida	0	PJWJ	820.194775	317	5.283333333	4	Extensive search	309.784926	55.10090737	DAY	41	210	Agricultural	0.118319337	11	FALSE
223265	29/04/2023 13:39	29/04/2023	22/12/2023 13:39	41.70163967	0.924918333	273	2	125	-506	902	29/04/2023 13:39	lleida	0	PJWJ	14.15650568	309	5.15	4	Extensive search	253.4356596	54.39713999	DAY	41	210	Agricultural	0.096789976	11	FALSE
223265	29/04/2023 13:45	29/04/2023	22/12/2023 13:45	41.68891133	0.93782	300	55	21	1	1025	29/04/2023 13:45	lleida	0	PJWJ	2015.685402	310	5.166666667	3	Travelling	306.5195821	53.67204032	DAY	41	210	Agricultural	0.117071747	11	FALSE
223265	29/04/2023 13:50	29/04/2023	22/12/2023 13:50	41.683022	0.949232	283	0	98	-263	1016	29/04/2023 13:50	lleida	0	PJWJ	1428.331934	308	5.133333333	1	Resting	36.57835743	52.9288933	DAY	41	512	Waterbodies	0.013935318	11	TRUE
223265	29/04/2023 14:05	29/04/2023	22/12/2023 14:05	41.682961	0.949365	267	0	219	-255	999	29/04/2023 14:05	lleida	0	PJWJ	16.27441875	900	15	1	Resting	87.61000245	50.67099177	DAY	41	512	Waterbodies	0.033432976	11	TRUE
223265	29/04/2023 14:20	29/04/2023	22/12/2023 14:20	41.683029	0.949375	263	0	116	-345	989	29/04/2023 14:20	lleida	0	PJWJ	7.643708171	901	15.01666667	1	Resting	70.61485805	48.28984877	DAY	41	512	Waterbodies	0.026939642	11	TRUE
223265	29/04/2023 14:35	29/04/2023	22/12/2023 14:35	41.683105	0.949432	239	0	154	-395	955	29/04/2023 14:35	lleida	0	PJWJ	10.56557067	907	15.11666667	1	Resting	77.76431871	45.79317776	DAY	41	512	Waterbodies	0.029671236	11	TRUE
223265	29/04/2023 14:50	29/04/2023	22/12/2023 14:50	41.682968	0.94946	232	1	114	-403	965	29/04/2023 14:50	lleida	0	PJWJ	15.55095171	893	14.88333333	1	Resting	82.57243752	43.2557624	DAY	41	512	Waterbodies	0.031508274	11	TRUE
223265	29/04/2023 15:05	29/04/2023	22/12/2023 15:05	41.683037	0.949172	211	2	330	-187	998	29/04/2023 15:05	lleida	0	PJWJ	32.93945831	900	15	2	Intensive search	237.1016835	40.63424326	DAY	41	512	Waterbodies	0.090549254	11	TRUE
223265	29/04/2023 15:20	29/04/2023	22/12/2023 15:20	41.682976	0.949547	248	0	147	-378	974	29/04/2023 15:20	lleida	0	PJWJ	42.25794293	915	15.25	2	Intensive search	42.85091702	37.91566523	DAY	41	512	Waterbodies	0.016331875	11	TRUE
223265	29/04/2023 15:35	29/04/2023	22/12/2023 15:35	41.682983	0.949348	222	6	129	-394	964	29/04/2023 15:35	lleida	0	PJWJ	22.14772051	885	14.75	2	Intensive search	88.33686371	35.24658917	DAY	41	512	Waterbodies	0.033710688	11	TRUE
223265	29/04/2023 15:50	29/04/2023	22/12/2023 15:50	41.683002	0.9498	265	2	133	-346	989	29/04/2023 15:50	lleida	0	PJWJ	50.31867502	901	15.01666667	2	Intensive search	58.54773866	32.49766431	DAY	41	512	Waterbodies	0.022329159	11	TRUE
223265	29/04/2023 16:05	29/04/2023	22/12/2023 16:05	41.683022	0.94967	267	2	126	-393	966	29/04/2023 16:05	lleida	0	PJWJ	14.62948993	899	14.98333333	2	Intensive search	100.8211784	29.73204178	DAY	41	512	Waterbodies	0.038480569	11	TRUE
223265	29/04/2023 16:20	29/04/2023	22/12/2023 16:20	41.682995	0.949713	266	0	176	-24	1051	29/04/2023 16:20	lleida	0	PJWJ	5.647186093	900	15	1	Resting	320.9558711	26.94712137	DAY	41	512	Waterbodies	0.122587419	11	TRUE
223265	29/04/2023 16:35	29/04/2023	22/12/2023 16:35	41.682747	0.949718	221	0	124	-381	970	29/04/2023 16:35	lleida	0	PJWJ	27.58594083	902	15.03333333	2	Intensive search	26.22795084	24.14629871	DAY	41	512	Waterbodies	0.009980739	11	FALSE
223265	29/04/2023 16:50	29/04/2023	22/12/2023 16:50	41.683132	0.94963	302	0	79	-437	951	29/04/2023 16:50	lleida	0	PJWJ	43.9207714	920	15.33333333	2	Intensive search	92.67898479	21.28566132	DAY	41	512	Waterbodies	0.035369682	11	TRUE
223265	29/04/2023 17:05	29/04/2023	22/12/2023 17:05	41.682983	0.949565	266	6	45	-464	932	29/04/2023 17:05	lleida	0	PJWJ	18.07894634	878	14.63333333	1	Resting	198.1338659	18.55712921	DAY	41	512	Waterbodies	0.075660822	11	TRUE
223265	29/04/2023 17:20	29/04/2023	22/12/2023 17:20	41.682953	0.94966	249	0	197	-114	1036	29/04/2023 17:20	lleida	0	PJWJ	11.08070419	901	15.01666667	1	Resting	116.3804772	15.76361014	DAY	41	512	Waterbodies	0.04442531	11	TRUE
223265	29/04/2023 17:35	29/04/2023	22/12/2023 17:35	41.68293	0.949735	232	1	222	-510	883	29/04/2023 17:35	lleida	0	PJWJ	8.725315309	903	15.05	1	Resting	379.3163773	12.9755625	DAY	41	512	Waterbodies	0.144885214	11	TRUE
223265	29/04/2023 17:50	29/04/2023	22/12/2023 17:50	41.682625	0.950617	200	0	266	703	1193	29/04/2023 17:50	lleida	0	PJWJ	103.8000342	899	14.98333333	4	Extensive search	894.831689	10.21568549	DAY	41	512	Waterbodies	0.34184812	11	FALSE
223265	29/04/2023 18:05	29/04/2023	22/12/2023 18:05	41.701891	0.92551275	239	0	-73	-491	876	29/04/2023 18:05	lleida	0	PJWJ	3519.57473	902	15.03333333	1	Resting	352.3280727	7.491263123	DAY	41	210	Agricultural	0.134573794	11	FALSE
223265	29/04/2023 18:10	29/04/2023	22/12/2023 18:10	41.70216767	0.925271667	237	0	212	-668	884	29/04/2023 18:10	lleida	0	PJWJ	40.81348497	312	5.2	1	Resting	368.9524036	6.547432824	DAY	41	210	Agricultural	0.140925451	11	FALSE
223265	29/04/2023 18:15	29/04/2023	22/12/2023 18:15	41.70221567	0.925313667	247	0	132	-588	915	29/04/2023 18:15	lleida	0	PJWJ	7.093587163	315	5.25	4	Extensive search	223.8372831	5.59768545	DAY	41	210	Agricultural	0.085481325	11	FALSE
223265	29/04/2023 18:20	29/04/2023	22/12/2023 18:20	41.69763933	0.928641	256	36	144	7	1310	29/04/2023 18:20	lleida	0	PJWJ	629.2744844	309	5.15	3	Travelling	488.2627305	4.665984914	DAY	41	210	Agricultural	0.186510341	11	FALSE
223265	29/04/2023 18:26	29/04/2023	22/12/2023 18:26	41.682869	0.949693	228	0	258	-208	992	29/04/2023 18:26	lleida	0	PJWJ	2860.248488	313	5.216666667	1	Resting	175.0885723	3.710398448	DAY	41	512	Waterbodies	0.066855908	11	TRUE
223265	29/04/2023 18:41	29/04/2023	22/12/2023 18:41	41.682854	0.949518	241	0	129	-451	935	29/04/2023 18:41	lleida	0	PJWJ	19.53595568	900	15	1	Resting	175.0719658	1.040995079	DAY	41	512	Waterbodies	0.066849563	11	TRUE
223265	29/04/2023 18:56	29/04/2023	22/12/2023 18:56	41.68235	0.949258	201	1	169	-611	905	29/04/2023 18:56	lleida	0	PJWJ	63.07093153	924	15.4	1	Resting	321.4721228	-1.659182049	DAY	41	512	Waterbodies	0.122784663	11	FALSE
223265	29/04/2023 19:11	29/04/2023	22/12/2023 19:11	41.683201	0.948852	239	28	140	4	1311	29/04/2023 19:11	lleida	0	PJWJ	104.8621835	871	14.51666667	1	Resting	438.7835125	-4.160717683	DAY	41	512	Waterbodies	0.167605819	11	TRUE
223265	30/04/2023 4:26	30/04/2023	22/12/2023 4:26	41.683125	0.949687	295	0	188	-348	982	30/04/2023 4:26	lleida	0	PJWJ	24.5371747	900	15	1	Resting	108.9030279	-5.756890398	DAY	42	512	Waterbodies	0.041568401	12	TRUE
223265	30/04/2023 4:41	30/04/2023	22/12/2023 4:41	41.68309	0.949622	289	0	61	-487	924	30/04/2023 4:41	lleida	0	PJWJ	8.210930111	901	15.01666667	1	Resting	113.1057388	-3.197847414	DAY	42	512	Waterbodies	0.043174131	12	TRUE
223265	30/04/2023 4:56	30/04/2023	22/12/2023 4:56	41.682987	0.949708	281	0	62	-378	976	30/04/2023 4:56	lleida	0	PJWJ	14.92343935	900	15	1	Resting	55.38761902	-0.592902973	DAY	42	512	Waterbodies	0.021121772	12	TRUE
223265	30/04/2023 5:11	30/04/2023	22/12/2023 5:11	41.682999	0.949588	236	0	149	-98	1048	30/04/2023 5:11	lleida	0	PJWJ	13.4137082	900	15	1	Resting	225.5740412	2.054587538	DAY	42	512	Waterbodies	0.086144889	12	TRUE
223265	30/04/2023 5:26	30/04/2023	22/12/2023 5:26	41.683083	0.949658	223	0	80	-412	955	30/04/2023 5:26	lleida	0	PJWJ	12.16088726	900	15	1	Resting	129.4246638	4.739257324	DAY	42	512	Waterbodies	0.049409101	12	TRUE
223265	30/04/2023 5:41	30/04/2023	22/12/2023 5:41	41.68309	0.949643	222	0	176	-365	985	30/04/2023 5:41	lleida	0	PJWJ	1.841077736	899	14.98333333	1	Resting	84.48250954	7.452512828	DAY	42	512	Waterbodies	0.032238055	12	TRUE
223265	30/04/2023 5:56	30/04/2023	22/12/2023 5:56	41.683044	0.949453	234	0	140	-321	997	30/04/2023 5:56	lleida	0	PJWJ	21.7433684	900	15	1	Resting	33.54598375	10.1952504	DAY	42	512	Waterbodies	0.01277674	12	TRUE
223265	30/04/2023 6:11	30/04/2023	22/12/2023 6:11	41.683029	0.949417	200	0	55	-262	1019	30/04/2023 6:11	lleida	0	PJWJ	4.337737823	929	15.48333333	1	Resting	103.2402667	13.04918717	DAY	42	512	Waterbodies	0.03940483	12	TRUE
223265	30/04/2023 6:26	30/04/2023	22/12/2023 6:26	41.68301	0.949323	227	0	41	-491	923	30/04/2023 6:26	lleida	0	PJWJ	10.66665541	873	14.55	1	Resting	142.6937795	15.74735877	DAY	42	512	Waterbodies	0.054478832	12	TRUE
223265	30/04/2023 6:41	30/04/2023	22/12/2023 6:41	41.68301	0.949117	228	2	147	-227	1022	30/04/2023 6:41	lleida	0	PJWJ	22.91261894	896	14.93333333	1	Resting	168.2196531	18.52825757	DAY	42	512	Waterbodies	0.064231501	12	TRUE
223265	30/04/2023 6:56	30/04/2023	22/12/2023 6:56	41.683105	0.949298	242	1	113	-405	959	30/04/2023 6:56	lleida	0	PJWJ	22.73578956	904	15.06666667	1	Resting	42.42148573	21.34144069	DAY	42	512	Waterbodies	0.016167802	12	TRUE
223265	30/04/2023 7:11	30/04/2023	22/12/2023 7:11	41.683029	0.949403	231	1	154	-559	1017	30/04/2023 7:11	lleida	0	PJWJ	14.41632564	901	15.01666667	2	Intensive search	153.0040606	24.14730305	DAY	42	512	Waterbodies	0.05841808	12	TRUE
223265	30/04/2023 7:26	30/04/2023	22/12/2023 7:26	41.683094	0.949348	219	1	117	-456	932	30/04/2023 7:26	lleida	0	PJWJ	9.46982105	906	15.1	1	Resting	81.05088741	26.96528389	DAY	42	512	Waterbodies	0.030926935	12	TRUE
223265	30/04/2023 7:41	30/04/2023	22/12/2023 7:41	41.68306	0.94931	232	0	102	-284	1096	30/04/2023 7:41	lleida	0	PJWJ	5.671104918	901	15.01666667	1	Resting	215.1137258	29.7586311	DAY	42	512	Waterbodies	0.082148316	12	TRUE
223265	30/04/2023 7:56	30/04/2023	22/12/2023 7:56	41.682983	0.949333	230	1	150	-485	913	30/04/2023 7:56	lleida	0	PJWJ	8.937206678	888	14.8	1	Resting	45.68740262	32.49668698	DAY	42	512	Waterbodies	0.017415611	12	TRUE
223265	30/04/2023 8:11	30/04/2023	22/12/2023 8:11	41.682976	0.949277	228	1	59	-525	896	30/04/2023 8:11	lleida	0	PJWJ	6.277132752	903	15.05	1	Resting	67.09658441	35.25861448	DAY	42	512	Waterbodies	0.025595416	12	TRUE
223265	30/04/2023 8:26	30/04/2023	22/12/2023 8:26	41.682922	0.949303	223	1	142	-420	953	30/04/2023 8:26	lleida	0	PJWJ	6.665416387	897	14.95	1	Resting	18.08718408	37.97206213	DAY	42	512	Waterbodies	0.006870397	12	TRUE
223265	30/04/2023 8:41	30/04/2023	22/12/2023 8:41	41.682934	0.949315	230	0	65	-452	942	30/04/2023 8:41	lleida	0	PJWJ	1.887443462	911	15.18333333	1	Resting	180.3911674	40.68761785	DAY	42	512	Waterbodies	0.068881871	12	TRUE
223265	30/04/2023 8:56	30/04/2023	22/12/2023 8:56	41.682987	0.94928	212	0	337	-138	1043	30/04/2023 8:56	lleida	0	PJWJ	7.06372773	900	15	3	Travelling	202.6390183	43.31965852	DAY	42	512	Waterbodies	0.077382106	12	TRUE
223265	30/04/2023 9:11	30/04/2023	22/12/2023 9:11	41.70006175	0.91583575	215	3	41	85	1039	30/04/2023 9:11	lleida	0	PJWJ	4176.525867	901	15.01666667	4	Extensive search	218.1732768	45.86149698	DAY	42	210	Agricultural	0.083317279	12	FALSE
223265	30/04/2023 9:16	30/04/2023	22/12/2023 9:16	41.70098633	0.917005	217	23	63	-243	1722	30/04/2023 9:16	lleida	0	PJWJ	165.789934	312	5.2	4	Extensive search	653.510434	46.73484498	DAY	42	210	Agricultural	0.249646522	12	FALSE
223265	30/04/2023 9:21	30/04/2023	22/12/2023 9:21	41.692491	0.892054333	245	58	124	64	705	30/04/2023 9:21	lleida	0	PJWJ	2931.585447	309	5.15	4	Extensive search	338.9422195	47.57699987	DAY	42	210	Agricultural	0.129459462	12	FALSE
223265	30/04/2023 9:26	30/04/2023	22/12/2023 9:26	41.69579567	0.880641	205	20	82	-150	628	30/04/2023 9:26	lleida	0	PJWJ	1321.593126	318	5.3	4	Extensive search	289.5251786	48.43674361	DAY	42	210	Agricultural	0.110578696	12	FALSE
223265	30/04/2023 9:32	30/04/2023	22/12/2023 9:32	41.69195667	0.891096333	220	0	-81	-276	990	30/04/2023 9:32	lleida	0	PJWJ	1238.805383	313	5.216666667	1	Resting	192.9326227	49.28876503	DAY	42	210	Agricultural	0.073673584	12	FALSE
223265	30/04/2023 9:37	30/04/2023	22/12/2023 9:37	41.691859	0.891084	223	1	261	-462	917	30/04/2023 9:37	lleida	0	PJWJ	10.94807133	310	5.166666667	4	Extensive search	260.5890378	50.11165072	DAY	42	210	Agricultural	0.099523066	12	FALSE
223265	30/04/2023 9:42	30/04/2023	22/12/2023 9:42	41.687936	0.912396	362	57	103	-50	1240	30/04/2023 9:42	lleida	0	PJWJ	2410.270349	311	5.183333333	3	Travelling	274.0058165	50.93923988	DAY	42	210	Agricultural	0.104649214	12	FALSE
223265	30/04/2023 9:47	30/04/2023	22/12/2023 9:47	41.682529	0.95039	214	0	192	-86	1030	30/04/2023 9:47	lleida	0	PJWJ	4268.499801	318	5.3	2	Intensive search	97.58903491	51.78100472	DAY	42	512	Waterbodies	0.037245664	12	FALSE
223265	30/04/2023 10:02	30/04/2023	22/12/2023 10:02	41.683155	0.949438	215	0	84	-40	1051	30/04/2023 10:02	lleida	0	PJWJ	126.7234397	899	14.98333333	1	Resting	112.8807198	53.99362314	DAY	42	512	Waterbodies	0.043088158	12	TRUE
223265	30/04/2023 10:17	30/04/2023	22/12/2023 10:17	41.682938	0.949098	191	0	104	-418	957	30/04/2023 10:17	lleida	0	PJWJ	44.86104186	893	14.88333333	1	Resting	260.0617826	56.03708701	DAY	42	512	Waterbodies	0.099321618	12	TRUE
223265	30/04/2023 10:32	30/04/2023	22/12/2023 10:32	41.683487	0.94916	245	0	110	-268	1019	30/04/2023 10:32	lleida	0	PJWJ	61.44307625	904	15.06666667	1	Resting	12.03230275	57.9149413	DAY	42	512	Waterbodies	0.004557009	12	FALSE
223265	30/04/2023 10:47	30/04/2023	22/12/2023 10:47	41.68322	0.948973	231	0	124	-233	1016	30/04/2023 10:47	lleida	0	PJWJ	36.25336788	915	15.25	1	Resting	130.0473376	59.58265551	DAY	42	512	Waterbodies	0.049647006	12	TRUE
223265	30/04/2023 11:02	30/04/2023	22/12/2023 11:02	41.68325	0.949095	244	0	126	-324	990	30/04/2023 11:02	lleida	0	PJWJ	13.97373978	893	14.88333333	1	Resting	84.33671776	60.9432295	DAY	42	512	Waterbodies	0.032182352	12	TRUE
[truncated: 120,234 more rows]
